# Supplementary material for: 1,1,1,3,3,3-Hexafluoro-2,2-bis­[4-(4-nitro­phen­oxy)phen­yl]propane
Source: Acta Crystallogr Sect E Struct Rep Online. 2008 Jul 19;64(Pt 8):o1537. doi: 10.1107/S1600536808022101 (PMC2962162; doi:10.1107/S1600536808022101)
Supplement: Supplementary file 1 [file e-64-o1537-sup1.cif]

##############################################################################
###                                                                        ###
###        Electronic paper (Acta Crystallographica Section E)             ###
###                                                                        ###
##############################################################################
#                                                                            #
# This CIF contains the data in a paper accepted for publication in Acta     #
# Crystallographica Section E. It conforms to the requirements of Notes      #
# for Authors for Section E, and has been peer reviewed under the auspices   #
# of the IUCr Commission on Journals.                                        #
#                                                                            #
# Full details of the Crystallographic Information File format               #
# are given in the paper "The Crystallographic Information File (CIF):       #
# a New Standard Archive File for Crystallography" by S. R. Hall, F. H.      #
# Allen and I. D. Brown [Acta Cryst. (1991), A47, 655-685].                  #
#                                                                            #
# The current version of the core CIF dictionary is obtainable from          #
# ftp://ftp.iucr.org/pub/cif_core.dic. The current version number is 2.4.    #
#                                                                            #
# Software is freely available for graphical display of the structure(s) in  #
# this CIF.  For information consult the CIF home page http://www.iucr.org/  #
# cif/home.html                                                              #
#                                                                            #
# This file may be used for bona fide research purposes within the           #
# scientific community so long as proper attribution is given to the journal # 
# article from which it was obtained.                                        #
#                                                                            #
##############################################################################
                                             
data_I
_audit_creation_method     SHELXL-97
_chemical_name_systematic
;
1,1,1,3,3,3-Hexafluoro-2,2-bis[4-(4-nitrophenoxy)phenyl]propane
;
_chemical_name_common     ?
_chemical_formula_moiety     'C27 H16 F6 N2 O6'
_chemical_formula_sum     'C27 H16 F6 N2 O6'
_chemical_formula_iupac     'C27 H16 F6 N2 O6'
_chemical_formula_weight     578.42
_chemical_melting_point     ?
_symmetry_cell_setting     Monoclinic
_symmetry_space_group_name_H-M     'P 21/c'
_symmetry_space_group_name_Hall     '-P 2ybc'
loop_
    _symmetry_equiv_pos_as_xyz
    'x, y, z'
    '-x, y+1/2, -z+1/2'
    '-x, -y, -z'
    'x, -y-1/2, z-1/2'
_cell_length_a     25.523(3)
_cell_length_b     10.5530(12)
_cell_length_c     9.3869(8)
_cell_angle_alpha     90.00
_cell_angle_beta     98.248(8)
_cell_angle_gamma     90.00
_cell_volume     2502.2(5)
_cell_formula_units_Z     4
_cell_measurement_reflns_used     6504
_cell_measurement_theta_min     3.5
_cell_measurement_theta_max     25.6
_cell_measurement_temperature     173(2)
_exptl_crystal_description     rod
_exptl_crystal_colour     colourless
_exptl_crystal_size_max     0.23
_exptl_crystal_size_mid     0.10
_exptl_crystal_size_min     0.10
_exptl_crystal_density_diffrn     1.535
_exptl_crystal_density_meas     ?
_exptl_crystal_density_method     'not measured'
_exptl_crystal_F_000     1176
_exptl_absorpt_coefficient_mu     0.138
_exptl_absorpt_correction_type     none
_exptl_absorpt_process_details     ?
_exptl_absorpt_correction_T_min     .
_exptl_absorpt_correction_T_max     .
_exptl_special_details
;
;
_diffrn_ambient_temperature     173(2)
_diffrn_radiation_type     MoK\a
_diffrn_radiation_wavelength     0.71073
_diffrn_radiation_source     'fine-focus sealed tube'
_diffrn_radiation_monochromator     graphite
_diffrn_measurement_device_type     'Stoe IPDSII two-circle'
_diffrn_measurement_method     \w
_diffrn_detector_area_resol_mean     ?
_diffrn_reflns_number     13020
_diffrn_reflns_av_R_equivalents     0.0756
_diffrn_reflns_av_sigmaI/netI     0.0841
_diffrn_reflns_theta_min     3.49
_diffrn_reflns_theta_max     25.62
_diffrn_reflns_theta_full     25.00
_diffrn_measured_fraction_theta_max     0.987
_diffrn_measured_fraction_theta_full     0.994
_diffrn_reflns_limit_h_min     -30
_diffrn_reflns_limit_h_max     31
_diffrn_reflns_limit_k_min     -12
_diffrn_reflns_limit_k_max     12
_diffrn_reflns_limit_l_min     -11
_diffrn_reflns_limit_l_max     9
_diffrn_standards_number     0
_diffrn_standards_interval_count     .
_diffrn_standards_interval_time     .
_diffrn_standards_decay_%     ?
_refine_special_details
;
Refinement of <i>F</i>^2^ against ALL reflections. The weighted <i>R</i>-factor
<i>wR</i> and goodness of fit <i>S</i> are based on <i>F</i>^2^, conventional
<i>R</i>-factors <i>R</i> are based on <i>F</i>, with <i>F</i> set to zero for
negative <i>F</i>^2^. The threshold expression of <i>F</i>^2^ >
\s(<i>F</i>^2^) is used only for calculating <i>R</i>-factors(gt) <i>etc</i>.
and is not relevant to the choice of reflections for refinement.
<i>R</i>-factors based on <i>F</i>^2^ are statistically about twice as large
as those based on <i>F</i>, and <i>R</i>- factors based on ALL data will be
even larger.
;
_reflns_number_total     4653
_reflns_number_gt     2651
_reflns_threshold_expression     I>2\s(I)
_refine_ls_structure_factor_coef     Fsqd
_refine_ls_matrix_type     full
_refine_ls_R_factor_all     0.1017
_refine_ls_R_factor_gt     0.0444
_refine_ls_wR_factor_gt     0.0776
_refine_ls_wR_factor_ref     0.0918
_refine_ls_goodness_of_fit_ref     0.909
_refine_ls_restrained_S_all     0.909
_refine_ls_number_reflns     4653
_refine_ls_number_parameters     371
_refine_ls_number_restraints     0
_refine_ls_hydrogen_treatment     constr
_refine_ls_weighting_scheme     calc
_refine_ls_weighting_details
                 'calc w=1/[\s^2^(Fo^2^)+(0.0358P)^2^] where P=(Fo^2^+2Fc^2^)/3'
_atom_sites_solution_hydrogens     geom
_atom_sites_solution_primary     direct
_atom_sites_solution_secondary     difmap
_refine_ls_shift/su_max     0.000
_refine_ls_shift/su_mean     0.000
_refine_diff_density_max     0.202
_refine_diff_density_min     -0.210
_refine_ls_extinction_method     'SHELXL97 (Sheldrick, 2008)'
_refine_ls_extinction_coef     0.0055(6)
_refine_ls_extinction_expression
                                  'Fc^*^=kFc[1+0.001xFc^2^\l^3^/sin(2\q)]^-1/4^'
loop_
    _atom_type_symbol
    _atom_type_description
    _atom_type_scat_dispersion_real
    _atom_type_scat_dispersion_imag
    _atom_type_scat_source
    'C' 'C' 0.0033 0.0016
                         'International Tables Vol C Tables 4.2.6.8 and 6.1.1.4'
    'H' 'H' 0.0000 0.0000
                         'International Tables Vol C Tables 4.2.6.8 and 6.1.1.4'
    'F' 'F' 0.0171 0.0103
                         'International Tables Vol C Tables 4.2.6.8 and 6.1.1.4'
    'N' 'N' 0.0061 0.0033
                         'International Tables Vol C Tables 4.2.6.8 and 6.1.1.4'
    'O' 'O' 0.0106 0.0060
                         'International Tables Vol C Tables 4.2.6.8 and 6.1.1.4'
_computing_data_collection     'X-AREA (Stoe & Cie, 2001)'
_computing_cell_refinement     'X-AREA (Stoe & Cie, 2001)'
_computing_data_reduction     'X-AREA (Stoe & Cie, 2001)'
_computing_structure_solution     'SHELXS97 (Sheldrick, 2008)'
_computing_structure_refinement     'SHELXL97 (Sheldrick, 2008)'
_computing_molecular_graphics     'XP in SHELXTL-Plus (Sheldrick, 2008)'
_computing_publication_material     'SHELXL97 (Sheldrick, 2008)'
loop_
    _atom_site_type_symbol
    _atom_site_label
    _atom_site_fract_x
    _atom_site_fract_y
    _atom_site_fract_z
    _atom_site_U_iso_or_equiv
    _atom_site_adp_type
    _atom_site_calc_flag
    _atom_site_refinement_flags
    _atom_site_occupancy
    _atom_site_disorder_assembly
    _atom_site_disorder_group
    F F1 0.22322(6) 0.68466(15) 0.12465(17) 0.0501(5) Uani d . 1 . .
    F F2 0.20394(6) 0.68591(13) 0.33963(17) 0.0410(4) Uani d . 1 . .
    F F3 0.28426(6) 0.71700(14) 0.30377(18) 0.0506(5) Uani d . 1 . .
    F F4 0.30099(6) 0.34542(16) 0.17262(18) 0.0535(5) Uani d . 1 . .
    F F5 0.25025(6) 0.46271(18) 0.02529(16) 0.0551(5) Uani d . 1 . .
    F F6 0.32280(6) 0.54001(17) 0.13798(17) 0.0552(5) Uani d . 1 . .
    O O1 0.36452(7) 0.43650(18) 0.8434(2) 0.0482(5) Uani d . 1 . .
    O O2 0.06515(6) 0.19665(15) 0.2107(2) 0.0379(5) Uani d . 1 . .
    N N1 0.50826(10) 0.7761(3) 1.1374(3) 0.0511(7) Uani d . 1 . .
    O O11 0.51204(11) 0.8833(2) 1.0897(3) 0.0842(9) Uani d . 1 . .
    O O12 0.53558(8) 0.7378(2) 1.2468(2) 0.0641(7) Uani d . 1 . .
    N N2 0.06342(9) -0.2973(2) 0.0006(2) 0.0366(5) Uani d . 1 . .
    O O21 0.09940(8) -0.33014(17) -0.0658(2) 0.0467(5) Uani d . 1 . .
    O O22 0.02828(8) -0.36920(18) 0.0283(2) 0.0544(6) Uani d . 1 . .
    C C1 0.25201(9) 0.5041(2) 0.2760(2) 0.0282(5) Uani d . 1 . .
    C C2 0.24075(10) 0.6489(2) 0.2604(3) 0.0352(6) Uani d . 1 . .
    C C3 0.28207(10) 0.4635(3) 0.1534(3) 0.0414(7) Uani d . 1 . .
    C C11 0.28502(9) 0.4859(2) 0.4265(3) 0.0264(5) Uani d . 1 . .
    C C12 0.25853(9) 0.4963(2) 0.5458(3) 0.0285(6) Uani d . 1 . .
    H H12 0.2216 0.5127 0.5325 0.034 Uiso calc R 1 . .
    C C13 0.28577(10) 0.4830(2) 0.6843(3) 0.0340(6) Uani d . 1 . .
    H H13 0.2676 0.4903 0.7655 0.041 Uiso calc R 1 . .
    C C14 0.33916(10) 0.4592(2) 0.7024(3) 0.0358(6) Uani d . 1 . .
    C C15 0.36642(10) 0.4496(3) 0.5880(3) 0.0449(7) Uani d . 1 . .
    H H15 0.4034 0.4337 0.6030 0.054 Uiso calc R 1 . .
    C C16 0.33941(9) 0.4632(3) 0.4487(3) 0.0383(7) Uani d . 1 . .
    H H16 0.3582 0.4570 0.3686 0.046 Uiso calc R 1 . .
    C C21 0.39889(9) 0.5259(2) 0.9095(3) 0.0328(6) Uani d . 1 . .
    C C22 0.40440(10) 0.6473(3) 0.8560(3) 0.0379(7) Uani d . 1 . .
    H H22 0.3842 0.6729 0.7678 0.045 Uiso calc R 1 . .
    C C23 0.43979(10) 0.7308(3) 0.9330(3) 0.0400(7) Uani d . 1 . .
    H H23 0.4439 0.8143 0.8986 0.048 Uiso calc R 1 . .
    C C24 0.46891(10) 0.6905(3) 1.0604(3) 0.0353(6) Uani d . 1 . .
    C C25 0.46318(10) 0.5707(3) 1.1147(3) 0.0355(6) Uani d . 1 . .
    H H25 0.4834 0.5455 1.2030 0.043 Uiso calc R 1 . .
    C C26 0.42775(9) 0.4881(3) 1.0393(3) 0.0343(6) Uani d . 1 . .
    H H26 0.4231 0.4056 1.0759 0.041 Uiso calc R 1 . .
    C C31 0.20057(9) 0.4246(2) 0.2604(2) 0.0253(5) Uani d . 1 . .
    C C32 0.15356(9) 0.4636(2) 0.1781(3) 0.0287(6) Uani d . 1 . .
    H H32 0.1520 0.5445 0.1332 0.034 Uiso calc R 1 . .
    C C33 0.10890(9) 0.3865(2) 0.1602(3) 0.0312(6) Uani d . 1 . .
    H H33 0.0770 0.4149 0.1049 0.037 Uiso calc R 1 . .
    C C34 0.11153(9) 0.2691(2) 0.2234(3) 0.0301(6) Uani d . 1 . .
    C C35 0.15786(9) 0.2261(2) 0.3063(3) 0.0320(6) Uani d . 1 . .
    H H35 0.1591 0.1449 0.3504 0.038 Uiso calc R 1 . .
    C C36 0.20206(9) 0.3040(2) 0.3230(3) 0.0309(6) Uani d . 1 . .
    H H36 0.2340 0.2750 0.3780 0.037 Uiso calc R 1 . .
    C C41 0.06640(9) 0.0749(2) 0.1551(3) 0.0282(6) Uani d . 1 . .
    C C42 0.02822(9) -0.0074(2) 0.1911(3) 0.0305(6) Uani d . 1 . .
    H H42 0.0035 0.0201 0.2513 0.037 Uiso calc R 1 . .
    C C43 0.02635(9) -0.1297(2) 0.1388(3) 0.0323(6) Uani d . 1 . .
    H H43 0.0005 -0.1878 0.1621 0.039 Uiso calc R 1 . .
    C C44 0.06299(9) -0.1656(2) 0.0517(3) 0.0288(6) Uani d . 1 . .
    C C45 0.10087(9) -0.0837(2) 0.0139(3) 0.0311(6) Uani d . 1 . .
    H H45 0.1255 -0.1112 -0.0464 0.037 Uiso calc R 1 . .
    C C46 0.10214(9) 0.0389(2) 0.0653(3) 0.0316(6) Uani d . 1 . .
    H H46 0.1273 0.0978 0.0393 0.038 Uiso calc R 1 . .
loop_
    _atom_site_aniso_label
    _atom_site_aniso_U_11
    _atom_site_aniso_U_22
    _atom_site_aniso_U_33
    _atom_site_aniso_U_12
    _atom_site_aniso_U_13
    _atom_site_aniso_U_23
    F1 0.0590(10) 0.0512(10) 0.0374(10) -0.0124(8) -0.0025(8) 0.0207(8)
    F2 0.0454(9) 0.0307(8) 0.0468(10) 0.0004(7) 0.0066(7) -0.0023(7)
    F3 0.0459(9) 0.0431(9) 0.0595(11) -0.0219(8) -0.0034(8) 0.0081(8)
    F4 0.0509(10) 0.0638(12) 0.0482(11) 0.0104(9) 0.0159(8) -0.0167(9)
    F5 0.0504(9) 0.0941(13) 0.0215(8) -0.0100(9) 0.0076(7) -0.0080(9)
    F6 0.0388(9) 0.0910(13) 0.0392(9) -0.0180(9) 0.0170(7) -0.0004(9)
    O1 0.0504(11) 0.0580(13) 0.0309(11) -0.0141(10) -0.0124(9) 0.0125(9)
    O2 0.0260(9) 0.0301(10) 0.0598(13) -0.0036(7) 0.0138(8) -0.0111(9)
    N1 0.0596(16) 0.0552(17) 0.0381(16) -0.0014(13) 0.0055(13) -0.0132(13)
    O11 0.128(2) 0.0599(16) 0.0584(17) -0.0334(15) -0.0091(15) -0.0057(14)
    O12 0.0604(14) 0.0735(16) 0.0505(14) 0.0013(12) -0.0196(12) -0.0135(12)
    N2 0.0397(13) 0.0312(13) 0.0348(13) -0.0035(11) -0.0083(11) 0.0009(10)
    O21 0.0453(11) 0.0416(11) 0.0513(13) 0.0043(9) 0.0009(10) -0.0124(10)
    O22 0.0651(13) 0.0338(11) 0.0642(15) -0.0196(10) 0.0084(11) 0.0007(10)
    C1 0.0258(11) 0.0381(14) 0.0207(13) -0.0041(11) 0.0036(9) -0.0011(11)
    C2 0.0346(14) 0.0388(16) 0.0317(16) -0.0140(12) 0.0027(12) 0.0071(13)
    C3 0.0348(14) 0.065(2) 0.0256(15) -0.0094(14) 0.0080(12) -0.0032(14)
    C11 0.0261(12) 0.0291(13) 0.0235(13) -0.0040(10) 0.0019(10) -0.0018(11)
    C12 0.0246(12) 0.0343(14) 0.0264(14) -0.0007(11) 0.0030(10) -0.0018(12)
    C13 0.0421(14) 0.0374(15) 0.0227(14) -0.0072(12) 0.0056(11) -0.0009(12)
    C14 0.0368(14) 0.0404(16) 0.0272(15) -0.0054(12) -0.0058(12) 0.0057(12)
    C15 0.0272(13) 0.067(2) 0.0388(17) 0.0009(13) -0.0022(13) 0.0059(15)
    C16 0.0283(13) 0.0540(17) 0.0328(15) -0.0025(12) 0.0053(11) 0.0000(13)
    C21 0.0257(12) 0.0460(16) 0.0258(14) 0.0010(12) 0.0008(10) 0.0019(13)
    C22 0.0376(14) 0.0480(17) 0.0271(15) 0.0060(13) 0.0012(11) 0.0040(13)
    C23 0.0468(16) 0.0416(16) 0.0324(16) 0.0035(13) 0.0087(13) 0.0034(13)
    C24 0.0336(14) 0.0450(16) 0.0269(15) 0.0042(12) 0.0033(11) -0.0077(13)
    C25 0.0328(14) 0.0489(17) 0.0239(14) 0.0120(12) 0.0012(11) 0.0002(13)
    C26 0.0316(13) 0.0447(16) 0.0264(14) 0.0088(12) 0.0034(11) 0.0035(13)
    C31 0.0277(13) 0.0294(13) 0.0195(13) -0.0023(10) 0.0058(10) -0.0029(11)
    C32 0.0299(13) 0.0282(13) 0.0277(14) 0.0004(11) 0.0030(10) 0.0022(11)
    C33 0.0246(12) 0.0334(15) 0.0347(15) 0.0044(11) 0.0011(11) -0.0033(12)
    C34 0.0259(12) 0.0273(13) 0.0387(15) -0.0022(10) 0.0097(11) -0.0089(12)
    C35 0.0339(13) 0.0236(13) 0.0382(16) -0.0018(11) 0.0043(11) 0.0004(12)
    C36 0.0280(13) 0.0319(14) 0.0321(15) 0.0030(11) 0.0022(11) -0.0012(12)
    C41 0.0246(12) 0.0278(14) 0.0312(15) 0.0012(10) 0.0003(11) -0.0016(11)
    C42 0.0253(12) 0.0380(15) 0.0287(14) -0.0012(11) 0.0058(10) 0.0022(12)
    C43 0.0286(13) 0.0361(15) 0.0312(15) -0.0083(11) 0.0012(11) 0.0084(12)
    C44 0.0317(13) 0.0250(13) 0.0272(14) -0.0004(11) -0.0039(11) 0.0026(11)
    C45 0.0279(13) 0.0343(15) 0.0318(15) 0.0000(11) 0.0070(11) -0.0008(12)
    C46 0.0255(12) 0.0312(14) 0.0393(16) -0.0060(10) 0.0091(11) 0.0009(12)
_geom_special_details
;
All e.s.d.'s (except the e.s.d. in the dihedral angle between two l.s. planes)
are estimated using the full covariance matrix. The cell e.s.d.'s are taken
into account individually in the estimation of e.s.d.'s in distances, angles
and torsion angles; correlations between e.s.d.'s in cell parameters are only
used when they are defined by crystal symmetry. An approximate (isotropic)
treatment of cell e.s.d.'s is used for estimating e.s.d.'s involving l.s.
planes.
;
loop_
    _geom_bond_atom_site_label_1
    _geom_bond_atom_site_label_2
    _geom_bond_site_symmetry_2
    _geom_bond_distance
    _geom_bond_publ_flag
    F1 C2 . 1.342(3) ?
    F2 C2 . 1.338(3) ?
    F3 C2 . 1.336(3) ?
    F4 C3 . 1.339(3) ?
    F5 C3 . 1.351(3) ?
    F6 C3 . 1.340(3) ?
    O1 C21 . 1.374(3) ?
    O1 C14 . 1.408(3) ?
    O2 C41 . 1.389(3) ?
    O2 C34 . 1.400(3) ?
    N1 O12 . 1.224(3) ?
    N1 O11 . 1.226(3) ?
    N1 C24 . 1.463(3) ?
    N2 O22 . 1.230(3) ?
    N2 O21 . 1.231(3) ?
    N2 C44 . 1.471(3) ?
    C1 C3 . 1.533(4) ?
    C1 C31 . 1.547(3) ?
    C1 C11 . 1.550(3) ?
    C1 C2 . 1.557(4) ?
    C11 C12 . 1.393(3) ?
    C11 C16 . 1.394(3) ?
    C12 C13 . 1.391(3) ?
    C12 H12 . 0.9500 ?
    C13 C14 . 1.372(4) ?
    C13 H13 . 0.9500 ?
    C14 C15 . 1.365(4) ?
    C15 C16 . 1.395(4) ?
    C15 H15 . 0.9500 ?
    C16 H16 . 0.9500 ?
    C21 C26 . 1.388(3) ?
    C21 C22 . 1.391(4) ?
    C22 C23 . 1.388(4) ?
    C22 H22 . 0.9500 ?
    C23 C24 . 1.381(4) ?
    C23 H23 . 0.9500 ?
    C24 C25 . 1.379(4) ?
    C25 C26 . 1.376(4) ?
    C25 H25 . 0.9500 ?
    C26 H26 . 0.9500 ?
    C31 C32 . 1.393(3) ?
    C31 C36 . 1.400(3) ?
    C32 C33 . 1.391(3) ?
    C32 H32 . 0.9500 ?
    C33 C34 . 1.371(3) ?
    C33 H33 . 0.9500 ?
    C34 C35 . 1.395(3) ?
    C35 C36 . 1.387(3) ?
    C35 H35 . 0.9500 ?
    C36 H36 . 0.9500 ?
    C41 C46 . 1.381(3) ?
    C41 C42 . 1.383(3) ?
    C42 C43 . 1.380(3) ?
    C42 H42 . 0.9500 ?
    C43 C44 . 1.380(4) ?
    C43 H43 . 0.9500 ?
    C44 C45 . 1.381(3) ?
    C45 C46 . 1.380(3) ?
    C45 H45 . 0.9500 ?
    C46 H46 . 0.9500 ?
loop_
    _geom_angle_atom_site_label_1
    _geom_angle_atom_site_label_2
    _geom_angle_atom_site_label_3
    _geom_angle_site_symmetry_1
    _geom_angle_site_symmetry_3
    _geom_angle
    _geom_angle_publ_flag
    C21 O1 C14 . . 119.1(2) ?
    C41 O2 C34 . . 118.21(18) ?
    O12 N1 O11 . . 123.1(3) ?
    O12 N1 C24 . . 118.6(3) ?
    O11 N1 C24 . . 118.3(3) ?
    O22 N2 O21 . . 123.6(2) ?
    O22 N2 C44 . . 118.3(2) ?
    O21 N2 C44 . . 118.1(2) ?
    C3 C1 C31 . . 106.68(19) ?
    C3 C1 C11 . . 112.6(2) ?
    C31 C1 C11 . . 111.18(19) ?
    C3 C1 C2 . . 108.0(2) ?
    C31 C1 C2 . . 112.37(19) ?
    C11 C1 C2 . . 106.06(19) ?
    F3 C2 F2 . . 107.0(2) ?
    F3 C2 F1 . . 106.70(19) ?
    F2 C2 F1 . . 106.3(2) ?
    F3 C2 C1 . . 111.4(2) ?
    F2 C2 C1 . . 111.7(2) ?
    F1 C2 C1 . . 113.4(2) ?
    F4 C3 F6 . . 107.7(2) ?
    F4 C3 F5 . . 105.8(2) ?
    F6 C3 F5 . . 106.5(2) ?
    F4 C3 C1 . . 111.7(2) ?
    F6 C3 C1 . . 113.1(2) ?
    F5 C3 C1 . . 111.6(2) ?
    C12 C11 C16 . . 118.7(2) ?
    C12 C11 C1 . . 117.4(2) ?
    C16 C11 C1 . . 123.9(2) ?
    C13 C12 C11 . . 120.5(2) ?
    C13 C12 H12 . . 119.7 ?
    C11 C12 H12 . . 119.7 ?
    C14 C13 C12 . . 119.3(3) ?
    C14 C13 H13 . . 120.4 ?
    C12 C13 H13 . . 120.4 ?
    C15 C14 C13 . . 121.7(2) ?
    C15 C14 O1 . . 120.6(2) ?
    C13 C14 O1 . . 117.5(2) ?
    C14 C15 C16 . . 119.4(2) ?
    C14 C15 H15 . . 120.3 ?
    C16 C15 H15 . . 120.3 ?
    C11 C16 C15 . . 120.4(3) ?
    C11 C16 H16 . . 119.8 ?
    C15 C16 H16 . . 119.8 ?
    O1 C21 C26 . . 115.0(2) ?
    O1 C21 C22 . . 124.1(2) ?
    C26 C21 C22 . . 120.9(2) ?
    C23 C22 C21 . . 119.2(2) ?
    C23 C22 H22 . . 120.4 ?
    C21 C22 H22 . . 120.4 ?
    C24 C23 C22 . . 119.0(3) ?
    C24 C23 H23 . . 120.5 ?
    C22 C23 H23 . . 120.5 ?
    C25 C24 C23 . . 122.0(2) ?
    C25 C24 N1 . . 119.0(2) ?
    C23 C24 N1 . . 119.0(3) ?
    C26 C25 C24 . . 119.2(2) ?
    C26 C25 H25 . . 120.4 ?
    C24 C25 H25 . . 120.4 ?
    C25 C26 C21 . . 119.7(2) ?
    C25 C26 H26 . . 120.1 ?
    C21 C26 H26 . . 120.1 ?
    C32 C31 C36 . . 118.1(2) ?
    C32 C31 C1 . . 122.9(2) ?
    C36 C31 C1 . . 118.8(2) ?
    C33 C32 C31 . . 121.3(2) ?
    C33 C32 H32 . . 119.3 ?
    C31 C32 H32 . . 119.3 ?
    C34 C33 C32 . . 119.2(2) ?
    C34 C33 H33 . . 120.4 ?
    C32 C33 H33 . . 120.4 ?
    C33 C34 C35 . . 121.4(2) ?
    C33 C34 O2 . . 117.9(2) ?
    C35 C34 O2 . . 120.5(2) ?
    C36 C35 C34 . . 118.7(2) ?
    C36 C35 H35 . . 120.6 ?
    C34 C35 H35 . . 120.6 ?
    C35 C36 C31 . . 121.3(2) ?
    C35 C36 H36 . . 119.4 ?
    C31 C36 H36 . . 119.4 ?
    C46 C41 C42 . . 121.8(2) ?
    C46 C41 O2 . . 122.4(2) ?
    C42 C41 O2 . . 115.7(2) ?
    C43 C42 C41 . . 119.3(2) ?
    C43 C42 H42 . . 120.3 ?
    C41 C42 H42 . . 120.3 ?
    C42 C43 C44 . . 118.4(2) ?
    C42 C43 H43 . . 120.8 ?
    C44 C43 H43 . . 120.8 ?
    C43 C44 C45 . . 122.6(2) ?
    C43 C44 N2 . . 119.4(2) ?
    C45 C44 N2 . . 118.0(2) ?
    C46 C45 C44 . . 118.7(2) ?
    C46 C45 H45 . . 120.7 ?
    C44 C45 H45 . . 120.7 ?
    C45 C46 C41 . . 119.1(2) ?
    C45 C46 H46 . . 120.4 ?
    C41 C46 H46 . . 120.4 ?
loop_
    _geom_torsion_atom_site_label_1
    _geom_torsion_atom_site_label_2
    _geom_torsion_atom_site_label_3
    _geom_torsion_atom_site_label_4
    _geom_torsion_site_symmetry_1
    _geom_torsion_site_symmetry_2
    _geom_torsion_site_symmetry_3
    _geom_torsion_site_symmetry_4
    _geom_torsion
    _geom_torsion_publ_flag
    C3 C1 C2 F3 . . . . -75.8(3) ?
    C31 C1 C2 F3 . . . . 166.8(2) ?
    C11 C1 C2 F3 . . . . 45.1(3) ?
    C3 C1 C2 F2 . . . . 164.62(19) ?
    C31 C1 C2 F2 . . . . 47.2(3) ?
    C11 C1 C2 F2 . . . . -74.5(2) ?
    C3 C1 C2 F1 . . . . 44.6(3) ?
    C31 C1 C2 F1 . . . . -72.8(3) ?
    C11 C1 C2 F1 . . . . 165.5(2) ?
    C31 C1 C3 F4 . . . . -69.4(2) ?
    C11 C1 C3 F4 . . . . 52.8(3) ?
    C2 C1 C3 F4 . . . . 169.59(19) ?
    C31 C1 C3 F6 . . . . 168.9(2) ?
    C11 C1 C3 F6 . . . . -68.9(3) ?
    C2 C1 C3 F6 . . . . 47.9(3) ?
    C31 C1 C3 F5 . . . . 48.8(3) ?
    C11 C1 C3 F5 . . . . 171.1(2) ?
    C2 C1 C3 F5 . . . . -72.2(3) ?
    C3 C1 C11 C12 . . . . -168.0(2) ?
    C31 C1 C11 C12 . . . . -48.3(3) ?
    C2 C1 C11 C12 . . . . 74.1(3) ?
    C3 C1 C11 C16 . . . . 13.8(3) ?
    C31 C1 C11 C16 . . . . 133.5(2) ?
    C2 C1 C11 C16 . . . . -104.1(3) ?
    C16 C11 C12 C13 . . . . -0.7(4) ?
    C1 C11 C12 C13 . . . . -179.0(2) ?
    C11 C12 C13 C14 . . . . -0.1(4) ?
    C12 C13 C14 C15 . . . . 0.7(4) ?
    C12 C13 C14 O1 . . . . -175.2(2) ?
    C21 O1 C14 C15 . . . . 74.2(3) ?
    C21 O1 C14 C13 . . . . -109.9(3) ?
    C13 C14 C15 C16 . . . . -0.6(4) ?
    O1 C14 C15 C16 . . . . 175.2(2) ?
    C12 C11 C16 C15 . . . . 0.9(4) ?
    C1 C11 C16 C15 . . . . 179.1(2) ?
    C14 C15 C16 C11 . . . . -0.3(4) ?
    C14 O1 C21 C26 . . . . -171.1(2) ?
    C14 O1 C21 C22 . . . . 10.6(4) ?
    O1 C21 C22 C23 . . . . 179.0(2) ?
    C26 C21 C22 C23 . . . . 0.8(4) ?
    C21 C22 C23 C24 . . . . 0.5(4) ?
    C22 C23 C24 C25 . . . . -1.2(4) ?
    C22 C23 C24 N1 . . . . 176.7(2) ?
    O12 N1 C24 C25 . . . . 1.2(4) ?
    O11 N1 C24 C25 . . . . -178.3(3) ?
    O12 N1 C24 C23 . . . . -176.7(3) ?
    O11 N1 C24 C23 . . . . 3.7(4) ?
    C23 C24 C25 C26 . . . . 0.6(4) ?
    N1 C24 C25 C26 . . . . -177.3(2) ?
    C24 C25 C26 C21 . . . . 0.8(4) ?
    O1 C21 C26 C25 . . . . -179.8(2) ?
    C22 C21 C26 C25 . . . . -1.5(4) ?
    C3 C1 C31 C32 . . . . -89.6(3) ?
    C11 C1 C31 C32 . . . . 147.3(2) ?
    C2 C1 C31 C32 . . . . 28.6(3) ?
    C3 C1 C31 C36 . . . . 85.6(3) ?
    C11 C1 C31 C36 . . . . -37.5(3) ?
    C2 C1 C31 C36 . . . . -156.2(2) ?
    C36 C31 C32 C33 . . . . 1.2(4) ?
    C1 C31 C32 C33 . . . . 176.4(2) ?
    C31 C32 C33 C34 . . . . -0.9(4) ?
    C32 C33 C34 C35 . . . . 0.6(4) ?
    C32 C33 C34 O2 . . . . 176.3(2) ?
    C41 O2 C34 C33 . . . . 125.7(2) ?
    C41 O2 C34 C35 . . . . -58.6(3) ?
    C33 C34 C35 C36 . . . . -0.7(4) ?
    O2 C34 C35 C36 . . . . -176.2(2) ?
    C34 C35 C36 C31 . . . . 1.0(4) ?
    C32 C31 C36 C35 . . . . -1.2(4) ?
    C1 C31 C36 C35 . . . . -176.7(2) ?
    C34 O2 C41 C46 . . . . -24.7(3) ?
    C34 O2 C41 C42 . . . . 157.6(2) ?
    C46 C41 C42 C43 . . . . 1.5(4) ?
    O2 C41 C42 C43 . . . . 179.2(2) ?
    C41 C42 C43 C44 . . . . 0.0(3) ?
    C42 C43 C44 C45 . . . . -0.8(4) ?
    C42 C43 C44 N2 . . . . 177.0(2) ?
    O22 N2 C44 C43 . . . . 5.5(3) ?
    O21 N2 C44 C43 . . . . -173.5(2) ?
    O22 N2 C44 C45 . . . . -176.7(2) ?
    O21 N2 C44 C45 . . . . 4.4(3) ?
    C43 C44 C45 C46 . . . . 0.1(4) ?
    N2 C44 C45 C46 . . . . -177.7(2) ?
    C44 C45 C46 C41 . . . . 1.4(3) ?
    C42 C41 C46 C45 . . . . -2.2(4) ?
    O2 C41 C46 C45 . . . . -179.8(2) ?
loop_
    _geom_hbond_atom_site_label_D
    _geom_hbond_atom_site_label_H
    _geom_hbond_atom_site_label_A
    _geom_hbond_site_symmetry_A
    _geom_hbond_distance_DH
    _geom_hbond_distance_HA
    _geom_hbond_distance_DA
    _geom_hbond_angle_DHA
    C46 H46 Cg1 4_566 0.95 3.043 3.710 128.5
data_global
_journal_date_recd_electronic     2008-07-05
_journal_date_accepted     2008-07-15
_journal_name_full     'Acta Crystallographica, Section E'
_journal_year     2008
_journal_volume     64
_journal_issue      8
_journal_page_first     o1537
_journal_page_last     o1537
_journal_paper_category     QO
_journal_coeditor_code     BQ2089
_publ_contact_author_name     'Dr Mrs Zareen Akhter'
_publ_contact_author_address
;
Department of Chemistry, Quaid-I-Azam University, Islamabad 45320, Pakistan
;
_publ_contact_author_email     zareenakhter@yahoo.com
_publ_contact_author_fax      92519219888
_publ_contact_author_phone        .92E-306
_publ_section_title
;
1,1,1,3,3,3-Hexafluoro-2,2-bis[4-(4-nitrophenoxy)phenyl]propane
;
loop_
    _publ_author_name
    _publ_author_address
    'Haq, N.'
;
Department of Chemistry
Quaid-I-Azam University
Islamabad 45320
Pakistan
;
    'Akhter, Zareen'
;
Department of Chemistry
Quaid-I-Azam University
Islamabad 45320
Pakistan
;
    'Bolte, Michael'
;
Institut f\"ur Anorganische Chemie
J. W. Goethe-Universit\"at Frankfurt
Max-von-Laue-Strasse 7
60438 Frankfurt/Main
Germany
;
    'Butt, M .S.'
;
Department of Chemistry
Quaid-I-Azam University
Islamabad 45320
Pakistan
;
    'Siddiqi, Humaira M.'
;
Department of Chemistry
Quaid-I-Azam University
Islamabad 45320
Pakistan
;
