# Supplementary material for: 1,1,1,3,3,3-Hexafluoro-2,2-bis­[4-(4-nitro­phen­oxy)phen­yl]propane
Source: Acta Crystallogr Sect E Struct Rep Online. 2008 Jul 19;64(Pt 8):o1537. doi: 10.1107/S1600536808022101 (PMC2962162; doi:10.1107/S1600536808022101)
Supplement: Supplementary file 2 [file e-64-o1537-Isup2.hkl]

# 
# h,k,l, Fc-squared, Fo-squared, sigma(Fo-squared) and status flag 
# 
data_I
_shelx_title ' za11 in P21/c' 
_shelx_refln_list_code          4 
_shelx_F_calc_maximum      212.35 
_exptl_crystal_F_000      1176.00 
_reflns_d_resolution_high  0.8218 
 
loop_ 
 _symmetry_equiv_pos_as_xyz 
 'x, y, z' 
 '-x, y+1/2, -z+1/2' 
 '-x, -y, -z' 
 'x, -y-1/2, z-1/2' 
 
_cell_length_a    25.5230 
_cell_length_b    10.5530 
_cell_length_c     9.3869 
_cell_angle_alpha  90.000 
_cell_angle_beta   98.248 
_cell_angle_gamma  90.000 
 
_shelx_F_squared_multiplier     1.000 
 
loop_ 
 _refln_index_h 
 _refln_index_k 
 _refln_index_l 
 _refln_F_squared_calc 
 _refln_F_squared_meas 
 _refln_F_squared_sigma 
 _refln_observed_status 
   5   0   0    19417.58    17436.83   1249.07 o 
   6   0   0     8236.77     7128.66    721.73 o 
   7   0   0     4855.36     4386.25     74.95 o 
   8   0   0        4.08     3678.13   2154.85 o 
   9   0   0        2.84      -11.30     26.02 o 
  10   0   0      534.04      464.49     31.26 o 
  11   0   0      437.63      468.65     54.07 o 
  12   0   0     1204.07     1151.31     40.90 o 
  13   0   0      286.74      324.98     49.84 o 
  14   0   0        3.71        6.91     33.27 o 
  15   0   0        0.04      -16.04     26.09 o 
  16   0   0     1581.85     1672.36     40.06 o 
  17   0   0       68.81       84.38     37.87 o 
  18   0   0        7.25       33.92     47.55 o 
  19   0   0      598.65      552.87     31.44 o 
  20   0   0      704.53      666.72     32.33 o 
  21   0   0       47.13       93.23     31.85 o 
  22   0   0     4245.84     4178.28     92.44 o 
  23   0   0     5454.72     5432.24    157.96 o 
  24   0   0      155.39      137.92     32.98 o 
  25   0   0       12.87       77.65     26.57 o 
  26   0   0      769.65      736.50     35.74 o 
  27   0   0        0.41        8.15     32.59 o 
  28   0   0      895.99      905.95     39.82 o 
  29   0   0        4.81       16.88     55.12 o 
  30   0   0      878.14      862.13     40.55 o 
   4   1   0       12.55       23.65     18.23 o 
   5   1   0    16107.05    14827.73    454.15 o 
   6   1   0     5025.19     4475.26     56.18 o 
   7   1   0      477.71      410.79     23.34 o 
   8   1   0      313.63      295.72     22.89 o 
   9   1   0      427.14      378.59     22.74 o 
  10   1   0     4099.55     3828.40    103.92 o 
  11   1   0      307.36      217.41    125.78 o 
  12   1   0      443.98      400.96     22.33 o 
  13   1   0        0.00      -15.68     18.33 o 
  14   1   0      334.11      390.63     24.27 o 
  15   1   0      217.20      182.47     18.29 o 
  16   1   0      661.93      668.34     27.21 o 
  17   1   0     1041.50     1057.78     27.15 o 
  18   1   0       44.18       34.81     19.43 o 
  19   1   0       18.26       23.52     19.52 o 
  20   1   0      430.39      395.94     21.10 o 
  21   1   0      601.05      595.76     23.51 o 
  22   1   0       19.71       39.14     17.11 o 
  23   1   0      233.74      238.32     21.10 o 
  24   1   0       47.06       65.82     22.86 o 
  25   1   0        8.59       -0.65     21.28 o 
  26   1   0       85.47      105.10     20.80 o 
  27   1   0      508.29      509.70     27.06 o 
  28   1   0       56.73       79.29     30.32 o 
  29   1   0       71.61      108.06     27.25 o 
  30   1   0        3.44        6.88     25.73 o 
   0   2   0     6127.90     5952.48    222.36 o 
   1   2   0     3011.83     2980.36     53.39 o 
   2   2   0    15575.68    16004.74    136.67 o 
   3   2   0    32866.77    35801.47    378.87 o 
   4   2   0     2707.78     2486.22     60.00 o 
   5   2   0        1.29       -5.62     28.65 o 
   6   2   0        4.33       23.64     28.67 o 
   7   2   0     3666.01     3440.81     49.57 o 
   8   2   0     7211.25     7255.37     99.76 o 
   9   2   0        0.18      -35.14     41.60 o 
  10   2   0     3009.70     2980.26     45.05 o 
  11   2   0      419.83      424.23     47.56 o 
  12   2   0     5014.51     5019.95     75.15 o 
  13   2   0     2369.41     2462.03     53.56 o 
  14   2   0     1969.37     1798.27     70.33 o 
  15   2   0       80.80       41.34     20.82 o 
  16   2   0       13.80       28.95     23.13 o 
  17   2   0      945.05     1005.60     25.16 o 
  18   2   0      751.44      755.14     27.07 o 
  19   2   0       31.26       42.65     17.80 o 
  20   2   0        3.02       -0.08     27.07 o 
  21   2   0      194.93      191.63     26.30 o 
  22   2   0       13.65       34.25     24.66 o 
  23   2   0        0.75       18.59     34.21 o 
  24   2   0      189.93      167.74     31.21 o 
  25   2   0        0.33       -5.42     26.94 o 
  26   2   0      225.99      198.00     24.82 o 
  27   2   0       66.76       25.50     25.79 o 
  28   2   0      271.52      269.45     25.05 o 
  29   2   0      112.40       90.39     31.63 o 
  30   2   0       20.55       59.70     31.84 o 
   1   3   0    10718.75    10891.62    148.13 o 
   2   3   0     2457.00     2454.39     41.84 o 
   3   3   0     2314.94     2313.26     47.69 o 
   4   3   0     1225.27     1116.74     38.03 o 
   5   3   0      163.33      142.05     34.36 o 
   6   3   0      375.95      353.75     30.53 o 
   7   3   0     2009.64     1934.11     46.71 o 
   8   3   0       76.83       73.52     24.79 o 
   9   3   0      725.84      753.99     28.92 o 
  10   3   0     1907.04     1972.67     79.88 o 
  11   3   0      762.54      768.03     30.99 o 
  12   3   0     1703.45     1783.55     32.38 o 
  13   3   0     6554.12     6841.08     55.46 o 
  14   3   0      196.62      217.74     78.77 o 
  15   3   0      800.76      826.56     32.89 o 
  16   3   0      284.37      304.77     33.27 o 
  17   3   0      184.49      196.27     25.14 o 
  18   3   0        1.62       19.44     21.24 o 
  19   3   0      150.18      201.72     36.50 o 
  20   3   0      121.73      119.50     24.33 o 
  21   3   0      280.74      309.07     26.94 o 
  22   3   0      102.62       93.79     23.41 o 
  23   3   0        6.05       17.56     28.04 o 
  24   3   0        1.63       18.37     30.31 o 
  25   3   0      102.31      110.58     24.41 o 
  26   3   0        6.33       39.27     32.29 o 
  27   3   0       15.76       45.82     26.17 o 
  28   3   0       33.60       -0.32     31.96 o 
  29   3   0        6.49       -2.57     23.29 o 
   0   4   0    12040.70    12609.82    433.90 o 
   1   4   0     5047.42     4978.43    116.17 o 
   2   4   0     6231.57     6486.03     58.76 o 
   3   4   0       19.87       39.89     17.57 o 
   4   4   0      762.72      803.42     27.46 o 
   5   4   0     1025.68      976.71     27.69 o 
   6   4   0      323.43      346.51     24.50 o 
   7   4   0     2829.82     3159.56     46.03 o 
   8   4   0        0.72       13.12     29.98 o 
   9   4   0      442.48      486.44     34.72 o 
  10   4   0     3071.99     3236.84     79.88 o 
  11   4   0     1357.50     1449.82     34.09 o 
  12   4   0      322.78      324.51     26.56 o 
  13   4   0      267.47      299.99     21.19 o 
  14   4   0      401.11      413.65     23.45 o 
  15   4   0      731.80      716.33     25.99 o 
  16   4   0       71.42       80.61     27.42 o 
  17   4   0       74.31      117.22     28.70 o 
  18   4   0      802.69      894.11     33.18 o 
  19   4   0       16.00       18.46     20.12 o 
  20   4   0        1.32        6.64     24.76 o 
  21   4   0      216.33      186.23     22.50 o 
  22   4   0      144.99      121.18     38.92 o 
  23   4   0       39.36       30.31     26.46 o 
  24   4   0      186.59      218.20     32.05 o 
  25   4   0      106.60      112.16     24.11 o 
  26   4   0       29.01       19.73     32.08 o 
  27   4   0        4.43       24.20     30.69 o 
  28   4   0      221.43      273.08     24.34 o 
  29   4   0      227.90      226.63     32.14 o 
   1   5   0     9955.59    10417.22    177.47 o 
   2   5   0     1516.02     1611.39     31.65 o 
   3   5   0     1088.68     1051.54     27.91 o 
   4   5   0        0.16       19.70     19.81 o 
   5   5   0      274.80      265.92     25.07 o 
   6   5   0     4006.85     4184.99     82.17 o 
   7   5   0      895.27      894.72     31.89 o 
   8   5   0      618.60      603.33     52.55 o 
   9   5   0     3118.93     3212.29    132.89 o 
  10   5   0       40.99       55.42     48.11 o 
  11   5   0      137.19      172.12     39.12 o 
  12   5   0      795.39      822.24     30.07 o 
  13   5   0       53.89       61.43     32.80 o 
  14   5   0        7.84        7.74     22.80 o 
  15   5   0      757.09      756.17     28.50 o 
  16   5   0      138.03      162.08     21.71 o 
  17   5   0       27.07       58.00     28.12 o 
  18   5   0       20.11       52.83     27.90 o 
  19   5   0       69.88       63.74     22.64 o 
  20   5   0       59.26       51.75     28.95 o 
  21   5   0      244.63      229.51     29.72 o 
  22   5   0      479.74      462.30     29.56 o 
  23   5   0      192.48      133.18     32.01 o 
  24   5   0      251.48      241.20     28.90 o 
  25   5   0        2.19       -4.70     29.57 o 
  26   5   0       88.71       82.93     28.46 o 
  27   5   0       20.52       22.56     27.37 o 
  28   5   0       27.35       32.78     31.77 o 
   0   6   0     4130.78     4253.86     60.12 o 
   1   6   0      906.07      827.37     23.67 o 
   2   6   0     3432.50     3453.04     90.38 o 
   3   6   0     1858.22     2043.04     34.55 o 
   4   6   0     2528.95     2766.26     38.61 o 
   5   6   0      555.89      587.66     29.56 o 
   6   6   0     1949.86     2065.23     39.06 o 
   7   6   0      164.98      175.94     23.99 o 
   8   6   0      173.97      171.74     21.94 o 
   9   6   0       23.65       25.12     21.99 o 
  10   6   0      112.88       91.09     21.43 o 
  11   6   0      695.33      726.47     61.86 o 
  12   6   0       92.82       91.64     23.51 o 
  13   6   0       19.80       41.76     25.74 o 
  14   6   0        5.37       24.95     25.97 o 
  15   6   0       13.62       51.29     32.87 o 
  16   6   0       94.15      108.13     23.96 o 
  17   6   0        1.01      -15.96     27.71 o 
  18   6   0      122.90      120.47     23.37 o 
  19   6   0      211.95      167.34     26.70 o 
  20   6   0        7.58       17.02     25.82 o 
  21   6   0       11.75        8.21     24.14 o 
  22   6   0      237.27      242.60     29.71 o 
  23   6   0       41.66       51.21     41.82 o 
  24   6   0        3.14       13.83     33.01 o 
  25   6   0       51.09       94.48     30.68 o 
  26   6   0      186.10      189.23     31.51 o 
  27   6   0        0.04       -3.78     24.87 o 
   1   7   0       17.29       18.47     17.30 o 
   2   7   0      835.05      784.98     25.98 o 
   3   7   0      293.22      333.37     22.81 o 
   4   7   0     1658.75     1721.92     37.43 o 
   5   7   0      169.45      178.11     28.44 o 
   6   7   0       82.87       73.83     24.44 o 
   7   7   0        0.51        0.83     24.29 o 
   8   7   0     2128.55     2115.70     36.40 o 
   9   7   0      190.72      211.03     25.06 o 
  10   7   0      112.24      100.43     20.59 o 
  11   7   0      829.52      849.56     34.03 o 
  12   7   0     1592.64     1572.59     51.40 o 
  13   7   0      234.36      234.98     28.49 o 
  14   7   0       55.05       47.39     22.17 o 
  15   7   0      251.71      263.99     23.92 o 
  16   7   0        5.12       34.91     19.09 o 
  17   7   0       13.82       -7.96     22.24 o 
  18   7   0        2.84       33.26     31.15 o 
  19   7   0       31.24       57.41     27.23 o 
  20   7   0      404.21      426.96     28.97 o 
  21   7   0       12.94       53.98     31.35 o 
  22   7   0       18.97       30.87     26.17 o 
  23   7   0       58.80      110.38     26.53 o 
  24   7   0        3.62       21.91     29.72 o 
  25   7   0       33.59       39.51     35.86 o 
   0   8   0      378.68      383.37     37.38 o 
   1   8   0      156.43      123.50     21.74 o 
   2   8   0      426.48      472.08     23.92 o 
   3   8   0      173.93      173.95     24.87 o 
   4   8   0      796.50      757.25     31.71 o 
   5   8   0       83.43       98.65     21.44 o 
   6   8   0        7.27       20.51     25.43 o 
   7   8   0     4999.93     5069.87    136.08 o 
   8   8   0     1567.85     1476.69     35.54 o 
   9   8   0      136.30      162.77     27.08 o 
  10   8   0       90.75       79.62     25.63 o 
  11   8   0       66.95       79.36     32.69 o 
  12   8   0      300.64      284.71     31.09 o 
  13   8   0      702.81      667.82     33.54 o 
  14   8   0     1092.46     1156.82     36.79 o 
  15   8   0      850.68      848.42     35.14 o 
  16   8   0       80.96       97.61     23.68 o 
  17   8   0      177.53      174.56     28.03 o 
  18   8   0        7.49       26.95     24.00 o 
  19   8   0      421.62      432.52     27.10 o 
  20   8   0       97.97       97.89     25.18 o 
  21   8   0       13.69       33.79     29.51 o 
  22   8   0       11.50       32.62     24.77 o 
  23   8   0       88.88       73.02     24.96 o 
  24   8   0        0.83       32.23     64.81 o 
   1   9   0      693.83      624.34     31.75 o 
   2   9   0        0.16       -2.21     21.23 o 
   3   9   0      193.30      213.07     21.80 o 
   4   9   0        5.68      -14.56     28.78 o 
   5   9   0       53.98       67.96     25.95 o 
   6   9   0     2285.88     2238.32     43.39 o 
   7   9   0        2.00       -5.73     25.97 o 
   8   9   0      519.05      503.50     28.32 o 
   9   9   0        0.09       13.64     24.93 o 
  10   9   0      147.17      189.98     29.97 o 
  11   9   0      114.94      113.21     29.35 o 
  12   9   0       20.36       40.47     29.96 o 
  13   9   0       36.82       38.76     23.64 o 
  14   9   0        9.23       17.61     24.03 o 
  15   9   0      185.67      154.88     28.08 o 
  16   9   0      461.36      417.05     29.47 o 
  17   9   0      599.05      594.82     28.18 o 
  18   9   0       54.23       53.13     21.68 o 
  19   9   0        0.95       -0.64     34.83 o 
  20   9   0        0.25       36.58     24.72 o 
  21   9   0       10.88       44.44     30.90 o 
   0  10   0       59.31       39.31     31.33 o 
   1  10   0      174.46      170.07     23.86 o 
   2  10   0        5.25       13.87     20.03 o 
   3  10   0      168.19      158.70     24.76 o 
   4  10   0      573.11      545.01     45.00 o 
   5  10   0        1.11       15.77     26.51 o 
   6  10   0      235.33      227.36     27.16 o 
   7  10   0       71.44       97.51     26.74 o 
   8  10   0       85.50       91.56     26.76 o 
   9  10   0      116.43      128.87     30.82 o 
  10  10   0       77.49       72.07     27.08 o 
  11  10   0        1.12       -2.14     24.49 o 
  12  10   0      102.70       81.47     31.59 o 
  13  10   0      110.50      118.25     31.19 o 
  14  10   0      157.27      176.82     26.24 o 
  15  10   0      156.82      188.55     29.91 o 
  16  10   0       61.98       64.79     26.73 o 
  17  10   0       14.46        3.91     22.67 o 
  18  10   0        2.93        7.39     30.72 o 
  19  10   0       27.00       49.84     28.81 o 
   1  11   0       52.88       32.24     25.59 o 
   2  11   0       54.39       58.05     28.56 o 
   3  11   0       12.55       22.70     32.87 o 
   4  11   0        0.02      -23.58     24.76 o 
   5  11   0        7.32       39.82     22.10 o 
   6  11   0      297.40      231.67     25.67 o 
   7  11   0      132.41      131.45     23.17 o 
   8  11   0       31.53       46.71     23.62 o 
   9  11   0        7.96       13.71     28.48 o 
  10  11   0        1.76       27.67     28.84 o 
  11  11   0       68.33      113.92     29.42 o 
  12  11   0       21.90       28.83     32.83 o 
  13  11   0       38.28       69.53     29.26 o 
  14  11   0        3.18       15.29     27.59 o 
  15  11   0        3.23        3.11     27.52 o 
   0  12   0       19.66       30.77     34.37 o 
   1  12   0        0.57        7.56     27.83 o 
   2  12   0       19.25       21.74     35.38 o 
   3  12   0       31.35       60.72     29.91 o 
   4  12   0       44.94       61.89     39.04 o 
   5  12   0        0.40       22.97     30.62 o 
   6  12   0      324.80      333.97     36.01 o 
   7  12   0        0.29       10.47     35.74 o 
   8  12   0        0.05      -12.38     35.39 o 
   9  12   0        8.91        9.71     31.42 o 
  10  12   0        2.55       24.22     32.14 o 
 -30   1   1        5.10       36.59     30.76 o 
 -29   1   1       21.83       35.71     23.40 o 
 -28   1   1      126.92      123.27     21.24 o 
 -27   1   1       22.52       36.44     31.33 o 
 -26   1   1      768.27      712.61     29.54 o 
 -25   1   1      504.68      484.82     27.13 o 
 -24   1   1       15.11       18.85     25.99 o 
 -23   1   1      106.36      111.96     28.94 o 
 -22   1   1      605.57      621.15     28.51 o 
 -21   1   1       77.29       41.23     21.87 o 
 -20   1   1      115.52      105.57     21.03 o 
 -19   1   1        6.25       -4.00     20.96 o 
 -18   1   1     1626.80     1693.48     39.51 o 
 -17   1   1       21.24       26.95     19.39 o 
 -16   1   1       81.92       72.75     17.52 o 
 -15   1   1      401.94      382.05     26.78 o 
 -14   1   1     1675.23     1669.87     57.37 o 
 -13   1   1     2173.06     2262.44     51.13 o 
 -12   1   1      163.57      120.40     16.71 o 
 -11   1   1      532.44      588.45     28.07 o 
 -10   1   1       45.73        7.28     20.38 o 
  -9   1   1       88.52      -18.15     46.04 o 
  -8   1   1     3212.78     3152.87    196.13 o 
  -7   1   1     8284.74     7942.56    345.35 o 
  -6   1   1    14717.12    13048.76    423.30 o 
  -5   1   1     6662.30     5828.43    100.95 o 
   2   1   1      549.90      519.90     48.59 o 
   3   1   1    15699.12    15794.75    445.81 o 
   4   1   1     3904.50     3685.38    207.95 o 
   5   1   1     1380.95     1290.43    111.63 o 
   6   1   1     3699.34     3455.27    104.25 o 
   7   1   1      872.89      799.71    104.37 o 
   8   1   1      248.52      221.07     19.81 o 
   9   1   1     1570.18     1526.67     32.67 o 
  10   1   1     2040.22     2013.91     57.88 o 
  11   1   1     2253.17     2307.74     31.64 o 
  12   1   1     1494.79     1459.90     27.15 o 
  13   1   1     1068.55     1091.67     38.06 o 
  14   1   1      672.06      646.50     21.99 o 
  15   1   1       50.78       52.71     17.59 o 
  16   1   1        1.23       14.53     16.09 o 
  17   1   1        0.85       19.67     25.39 o 
  18   1   1       32.14       23.88     17.63 o 
  19   1   1      340.41      328.43     27.08 o 
  20   1   1        1.00       45.54     18.62 o 
  21   1   1      230.00      239.93     25.77 o 
  22   1   1       65.76       85.88     22.27 o 
  23   1   1      349.76      383.05     22.99 o 
  24   1   1        1.76      -21.00     21.00 o 
  25   1   1       92.03       74.76     24.58 o 
  26   1   1      103.64      105.84     23.52 o 
  27   1   1      303.76      298.56     24.05 o 
  28   1   1       48.88       29.53     28.77 o 
  29   1   1      981.98     1001.45     34.24 o 
  30   1   1       57.12       33.45     43.33 o 
 -30   2   1        2.82        1.52     31.21 o 
 -29   2   1       20.49       89.60     30.91 o 
 -28   2   1       24.94       17.41     33.66 o 
 -27   2   1        2.99       18.69     22.15 o 
 -26   2   1       20.79       50.16     21.99 o 
 -25   2   1        9.72       22.55     23.70 o 
 -24   2   1       21.31       53.20     27.47 o 
 -23   2   1      249.79      270.57     26.69 o 
 -22   2   1       81.49      106.85     29.25 o 
 -21   2   1      403.81      340.98     23.72 o 
 -20   2   1      525.94      498.17     26.80 o 
 -19   2   1       19.04       19.94     24.53 o 
 -18   2   1        0.10       -8.27     28.23 o 
 -17   2   1      824.76      812.17     26.43 o 
 -16   2   1        1.21       30.99     26.16 o 
 -15   2   1       20.04      -20.72     24.10 o 
 -14   2   1     1003.89     1052.54     26.87 o 
 -13   2   1       90.85       83.08     22.59 o 
 -12   2   1      696.49      778.40     28.39 o 
 -11   2   1       48.56       33.88     21.25 o 
 -10   2   1     6631.45     6639.80    234.11 o 
  -9   2   1       80.01       53.11     30.33 o 
  -8   2   1     1055.96      978.60     37.80 o 
  -7   2   1     9038.08     8468.26     92.28 o 
  -6   2   1      905.26      801.62     40.01 o 
  -5   2   1      146.16      146.22     36.43 o 
  -4   2   1      779.52      743.34     40.91 o 
  -3   2   1     2111.18     1807.94     64.17 o 
  -2   2   1       79.99       57.01     17.43 o 
  -1   2   1      556.19      536.40     26.75 o 
   0   2   1      104.46       96.10     18.77 o 
   1   2   1       28.15       50.64     18.97 o 
   2   2   1     3882.87     3764.58     77.07 o 
   3   2   1     5892.21     5783.21     83.27 o 
   4   2   1       38.89       23.91     25.12 o 
   5   2   1     2638.20     2540.84     42.81 o 
   6   2   1       23.99       19.19     21.40 o 
   7   2   1      498.98      468.21     23.68 o 
   8   2   1     2483.26     2319.68     58.40 o 
   9   2   1      905.20      823.03     24.88 o 
  10   2   1     5738.17     5998.03    108.17 o 
  11   2   1      656.30      662.23     24.41 o 
  12   2   1      804.96      740.50     27.73 o 
  13   2   1     3648.48     3818.81     39.58 o 
  14   2   1       53.48       10.54     26.54 o 
  15   2   1     1012.20      973.29     25.19 o 
  16   2   1      225.28      221.09     22.38 o 
  17   2   1        1.04        5.10     18.51 o 
  18   2   1       98.70      122.82     17.31 o 
  19   2   1      108.09      108.68     20.54 o 
  20   2   1      668.62      687.76     21.65 o 
  21   2   1       59.47       87.80     24.23 o 
  22   2   1       57.45       66.87     17.99 o 
  23   2   1        0.76      -12.44     28.31 o 
  24   2   1       49.68       84.70     27.57 o 
  25   2   1        0.96       52.64     28.42 o 
  26   2   1       16.05       -6.04     28.23 o 
  27   2   1       72.52       60.12     25.26 o 
  28   2   1       93.02       92.98     34.54 o 
  29   2   1       44.62       91.20     35.17 o 
 -30   3   1      156.10      162.94     37.50 o 
 -29   3   1       14.29       34.10     25.48 o 
 -28   3   1       23.11       56.18     29.98 o 
 -27   3   1      409.14      390.45     26.99 o 
 -26   3   1        1.44      -26.86     26.86 o 
 -25   3   1      400.00      411.64     32.72 o 
 -24   3   1       26.04       50.90     34.73 o 
 -23   3   1        0.77        8.93     22.17 o 
 -22   3   1       19.25      -13.45     20.21 o 
 -21   3   1       29.07       38.09     20.17 o 
 -20   3   1      147.96      180.62     26.38 o 
 -19   3   1      127.48      177.07     29.17 o 
 -18   3   1      145.69      141.91     25.22 o 
 -17   3   1      150.06       49.23     43.62 o 
 -16   3   1     4363.65     4663.34     65.34 o 
 -15   3   1      109.54       96.26     21.84 o 
 -14   3   1      121.23      124.29     22.16 o 
 -13   3   1      749.81      751.73     25.28 o 
 -12   3   1        6.32       38.51     32.13 o 
 -11   3   1    14690.15    15543.70    261.03 o 
 -10   3   1     1323.85     1315.79    183.67 o 
  -9   3   1      230.89      219.98     26.89 o 
  -8   3   1      362.37      358.23     32.75 o 
  -7   3   1       31.72       84.28     30.08 o 
  -6   3   1        9.17       41.67     31.39 o 
  -5   3   1      863.60      943.84     32.66 o 
  -4   3   1      613.09      550.89     27.75 o 
  -3   3   1     1357.22     1224.08     39.63 o 
  -2   3   1      502.45      540.45     28.35 o 
  -1   3   1    11906.85    11641.68    135.23 o 
   0   3   1     2346.18     2240.89     53.48 o 
   1   3   1      369.63      386.58     27.04 o 
   2   3   1       73.82       63.95     21.90 o 
   3   3   1    12730.25    13161.89    122.47 o 
   4   3   1       30.70       43.04     26.48 o 
   5   3   1     3235.72     3176.19     86.96 o 
   6   3   1     1714.19     1659.64     41.41 o 
   7   3   1       23.84       43.20     20.14 o 
   8   3   1     2721.24     3003.40     91.42 o 
   9   3   1     1329.45     1373.51     31.97 o 
  10   3   1      169.01      221.04     22.83 o 
  11   3   1     3424.81     3518.85     45.93 o 
  12   3   1     1484.04     1623.07     40.43 o 
  13   3   1      907.61      885.78     28.11 o 
  14   3   1      527.50      479.76     25.94 o 
  15   3   1     2014.70     2009.53     37.99 o 
  16   3   1      243.82      208.74     35.78 o 
  17   3   1      212.76      228.37     27.83 o 
  18   3   1        8.24       24.16     20.01 o 
  19   3   1       97.31      138.73     19.40 o 
  20   3   1      126.52      172.09     27.06 o 
  21   3   1       19.88       69.82     20.01 o 
  22   3   1      107.70      146.09     19.99 o 
  23   3   1      106.97      127.63     31.59 o 
  24   3   1       19.40       40.97     31.57 o 
  25   3   1      344.32      322.52     38.83 o 
  26   3   1        8.87       14.48     28.90 o 
  27   3   1      119.54      115.72     35.39 o 
  28   3   1        5.75      -20.15     27.55 o 
  29   3   1       36.78       23.11     35.00 o 
 -29   4   1        0.92       11.96     36.15 o 
 -28   4   1        0.92      -13.05     27.56 o 
 -27   4   1       21.24       15.41     42.85 o 
 -26   4   1       28.50       40.25     29.42 o 
 -25   4   1      185.80      148.85     31.83 o 
 -24   4   1       50.28       68.90     31.65 o 
 -23   4   1      159.55      184.33     23.60 o 
 -22   4   1      268.81      248.04     26.12 o 
 -21   4   1       31.13       44.62     29.49 o 
 -20   4   1       15.45       49.41     22.07 o 
 -19   4   1       55.30       75.24     24.89 o 
 -18   4   1      408.45      410.99     22.69 o 
 -17   4   1       61.99       65.49     19.83 o 
 -16   4   1       60.58       89.90     19.36 o 
 -15   4   1      142.28      153.37     23.68 o 
 -14   4   1      176.83      183.70     18.63 o 
 -13   4   1       45.04       54.52     20.05 o 
 -12   4   1      424.18      443.97     25.86 o 
 -11   4   1        1.92       11.02     21.08 o 
 -10   4   1       46.08       40.27     23.23 o 
  -9   4   1     1678.94     1712.34     44.60 o 
  -8   4   1        5.36       -5.15     26.98 o 
  -7   4   1     2728.61     2679.57     39.85 o 
  -6   4   1      934.93      866.26     31.03 o 
  -5   4   1       88.98       77.60     22.16 o 
  -4   4   1     7331.03     7485.81    154.25 o 
  -3   4   1     6016.72     6023.03     88.64 o 
  -2   4   1     8401.98     8177.49     64.14 o 
  -1   4   1     1421.87     1486.16     33.45 o 
   0   4   1      109.82       85.34     21.94 o 
   1   4   1     2304.48     2309.65     38.54 o 
   2   4   1        7.09       16.87     18.81 o 
   3   4   1     2695.09     2718.76     43.43 o 
   4   4   1     1000.71      909.01     32.57 o 
   5   4   1     8635.04     8805.58     74.40 o 
   6   4   1      542.90      514.83     25.50 o 
   7   4   1     1506.12     1362.56     52.90 o 
   8   4   1     1223.51     1398.38     36.51 o 
   9   4   1        3.87      -19.64     20.40 o 
  10   4   1        9.12        7.40     20.53 o 
  11   4   1      278.86      279.08     22.24 o 
  12   4   1       82.95       76.38     19.82 o 
  13   4   1      476.68      506.47     25.29 o 
  14   4   1     1501.99     1551.92     32.62 o 
  15   4   1      393.01      392.52     26.53 o 
  16   4   1     1564.47     1652.72     58.99 o 
  17   4   1       17.99        2.46     21.55 o 
  18   4   1        0.93       14.89     31.70 o 
  19   4   1       67.18       70.91     24.57 o 
  20   4   1        8.16        8.07     23.63 o 
  21   4   1       57.29       60.65     25.75 o 
  22   4   1      157.35      159.06     22.18 o 
  23   4   1        2.21       -0.95     24.05 o 
  24   4   1       41.06       69.92     26.73 o 
  25   4   1       24.42       26.37     33.60 o 
  26   4   1       22.23       51.62     30.25 o 
  27   4   1      110.32      112.75     31.62 o 
  28   4   1        1.10       12.36     30.21 o 
 -28   5   1       13.42       -3.04     27.65 o 
 -27   5   1       14.20       27.25     47.09 o 
 -26   5   1       25.45       18.73     27.10 o 
 -25   5   1      106.48       87.69     32.08 o 
 -24   5   1      307.31      320.60     43.05 o 
 -23   5   1        0.19       32.05     26.84 o 
 -22   5   1       43.98       10.27     25.70 o 
 -21   5   1       24.91       25.04     24.96 o 
 -20   5   1      148.44      152.09     21.55 o 
 -19   5   1       42.26       85.45     28.57 o 
 -18   5   1        1.12       -6.84     22.26 o 
 -17   5   1      123.94      123.57     27.11 o 
 -16   5   1        6.64       19.17     21.87 o 
 -15   5   1       20.37       29.09     25.69 o 
 -14   5   1       24.84       43.00     23.11 o 
 -13   5   1        1.97       30.99     22.93 o 
 -12   5   1      842.97      863.10     53.68 o 
 -11   5   1        2.87       17.68     22.65 o 
 -10   5   1       34.13       25.59     25.89 o 
  -9   5   1       66.89       70.42     20.55 o 
  -8   5   1      132.53      136.25     21.00 o 
  -7   5   1      359.81      359.15     25.30 o 
  -6   5   1      126.94      200.81     57.39 o 
  -5   5   1       53.91       42.64     18.14 o 
  -4   5   1     2053.14     2150.62     40.51 o 
  -3   5   1     9658.48    10230.04    168.65 o 
  -2   5   1      521.87      588.97     24.96 o 
  -1   5   1     1080.93     1059.98     26.89 o 
   0   5   1      174.45      198.64     23.12 o 
   1   5   1     2683.27     2949.82     85.90 o 
   2   5   1     2765.45     2988.20     69.00 o 
   3   5   1     1148.77     1243.37     31.07 o 
   4   5   1       46.70       10.13     25.48 o 
   5   5   1       33.86       54.29     25.00 o 
   6   5   1      880.27      857.21     31.78 o 
   7   5   1        0.27        4.21     19.99 o 
   8   5   1       36.08       37.51     21.11 o 
   9   5   1      708.08      735.17     27.53 o 
  10   5   1      165.85      140.43     22.06 o 
  11   5   1     1191.46     1201.79     32.36 o 
  12   5   1      387.33      434.03     28.66 o 
  13   5   1     1862.98     1872.88     55.28 o 
  14   5   1        0.00       32.70     20.47 o 
  15   5   1      578.79      547.07     25.60 o 
  16   5   1        9.14       23.96     28.06 o 
  17   5   1       14.38       73.19     27.66 o 
  18   5   1      188.90      186.30     26.07 o 
  19   5   1       48.12       48.43     20.72 o 
  20   5   1        7.52      -13.28     21.98 o 
  21   5   1       25.33       -1.24     26.35 o 
  22   5   1        0.24        6.01     31.78 o 
  23   5   1       92.48       95.68     20.52 o 
  24   5   1      153.44      163.97     40.51 o 
  25   5   1      234.75      229.04     31.07 o 
  26   5   1       49.01       23.07     30.28 o 
  27   5   1       10.98       33.98     36.47 o 
 -27   6   1      131.08      135.03     31.14 o 
 -26   6   1        0.03      -15.60     27.14 o 
 -25   6   1       26.94       41.83     27.63 o 
 -24   6   1       55.21       61.79     26.82 o 
 -23   6   1      241.56      259.25     26.24 o 
 -22   6   1       77.94       81.76     27.25 o 
 -21   6   1      168.39      126.86     24.17 o 
 -20   6   1      337.38      291.33     27.16 o 
 -19   6   1       20.44       46.67     29.59 o 
 -18   6   1        9.33      -20.37     29.36 o 
 -17   6   1      624.62      628.10     27.27 o 
 -16   6   1      116.86      149.87     24.86 o 
 -15   6   1      244.77      280.66     41.21 o 
 -14   6   1      168.82      131.22     24.76 o 
 -13   6   1      323.54      353.31     25.46 o 
 -12   6   1        2.14       26.99     20.41 o 
 -11   6   1       24.75       -1.50     27.26 o 
 -10   6   1        7.49        1.98     20.91 o 
  -9   6   1      495.32      492.16     27.24 o 
  -8   6   1      269.02      284.92     22.92 o 
  -7   6   1      701.67      753.08     30.61 o 
  -6   6   1      182.64      190.02     21.53 o 
  -5   6   1      403.51      488.50     25.68 o 
  -4   6   1      626.86      660.75     34.52 o 
  -3   6   1       22.78       30.18     19.60 o 
  -2   6   1        7.84       24.67     18.09 o 
  -1   6   1      803.33      878.08     26.27 o 
   0   6   1     4645.50     4752.26     60.06 o 
   1   6   1      172.77      218.55     23.85 o 
   2   6   1       89.30       65.17     20.63 o 
   3   6   1     3930.49     4285.83    101.91 o 
   4   6   1      590.96      554.69     26.87 o 
   5   6   1      971.15      989.99     32.02 o 
   6   6   1        5.12       58.99     26.77 o 
   7   6   1       69.18       67.61     23.80 o 
   8   6   1     3670.16     3646.20     80.17 o 
   9   6   1      468.10      482.23     24.55 o 
  10   6   1        2.62       19.87     22.42 o 
  11   6   1       23.92       54.04     41.67 o 
  12   6   1      595.23      620.94     24.96 o 
  13   6   1       44.77       48.68     21.11 o 
  14   6   1        6.73       18.80     28.46 o 
  15   6   1        6.19       58.18     27.92 o 
  16   6   1       43.26       44.06     24.76 o 
  17   6   1        1.42      -26.57     26.57 o 
  18   6   1      167.63      184.34     29.03 o 
  19   6   1      356.78      339.23     30.03 o 
  20   6   1        9.25        0.36     23.45 o 
  21   6   1        2.13        6.35     23.36 o 
  22   6   1       43.32       70.20     23.86 o 
  23   6   1        0.70       12.98     25.40 o 
  24   6   1        3.88       30.32     29.12 o 
  25   6   1      181.45      172.62     30.06 o 
  26   6   1      269.05      271.65     32.52 o 
 -25   7   1        0.00       10.94     27.05 o 
 -24   7   1       25.05        1.61     31.69 o 
 -23   7   1        1.20       -4.46     34.19 o 
 -22   7   1       23.31       51.13     24.65 o 
 -21   7   1      129.69      139.88     32.40 o 
 -20   7   1      273.67      272.89     26.04 o 
 -19   7   1        0.30       12.30     37.96 o 
 -18   7   1       19.68       38.78     20.74 o 
 -17   7   1      199.44      167.28     21.91 o 
 -16   7   1      425.01      450.32     28.87 o 
 -15   7   1      878.98      854.48     37.86 o 
 -14   7   1      426.26      430.41     40.97 o 
 -13   7   1      136.58      175.19     28.73 o 
 -12   7   1      201.21      196.89     24.82 o 
 -11   7   1     3471.36     3521.45    131.70 o 
 -10   7   1      450.76      423.50     24.37 o 
  -9   7   1      658.98      637.24     30.85 o 
  -8   7   1       92.11      125.09     23.69 o 
  -7   7   1       75.37       91.69     21.52 o 
  -6   7   1        3.49       13.41     20.38 o 
  -5   7   1        0.33      -14.40     26.07 o 
  -4   7   1       16.60      -24.83     27.04 o 
  -3   7   1      303.46      292.03     22.05 o 
  -2   7   1        0.00       11.46     18.35 o 
  -1   7   1        5.30        9.86     20.49 o 
   0   7   1        1.70        5.91     20.01 o 
   1   7   1      139.38      126.84     23.35 o 
   2   7   1      145.60      143.92     18.20 o 
   3   7   1      144.25      160.61     19.41 o 
   4   7   1     1173.47     1231.86     30.10 o 
   5   7   1      137.62      131.77     22.04 o 
   6   7   1        0.30       19.52     22.33 o 
   7   7   1       35.82       32.16     23.04 o 
   8   7   1      101.12      104.96     20.62 o 
   9   7   1       44.26       28.36     23.12 o 
  10   7   1     2140.31     2022.31     61.34 o 
  11   7   1     1658.68     1692.93     41.74 o 
  12   7   1      809.24      785.36     44.36 o 
  13   7   1       79.58       73.99     19.55 o 
  14   7   1      312.98      325.97     22.24 o 
  15   7   1        4.24        7.08     20.12 o 
  16   7   1       94.09       51.38     20.87 o 
  17   7   1      488.72      492.68     28.37 o 
  18   7   1       19.21       -9.92     22.69 o 
  19   7   1       58.53       64.34     23.98 o 
  20   7   1        1.38       26.56     26.90 o 
  21   7   1        0.35        8.66     22.45 o 
  22   7   1        1.01      -21.35     29.02 o 
  23   7   1        6.17       12.22     33.96 o 
  24   7   1      118.67      127.71     30.80 o 
  25   7   1        0.23      -34.05     36.25 o 
 -24   8   1       12.32       -4.91     27.35 o 
 -23   8   1       56.52       39.54     27.68 o 
 -22   8   1       29.69       32.79     26.15 o 
 -21   8   1       51.41       88.26     24.48 o 
 -20   8   1       53.02       79.03     28.82 o 
 -19   8   1       28.95       37.89     22.09 o 
 -18   8   1       18.50       38.40     25.09 o 
 -17   8   1      437.84      461.22     24.22 o 
 -16   8   1      425.01      429.11     31.16 o 
 -15   8   1      135.09      133.04     26.43 o 
 -14   8   1      415.12      426.61     32.10 o 
 -13   8   1     2192.91     2165.27     37.04 o 
 -12   8   1      168.06      159.41     25.76 o 
 -11   8   1      676.47      684.97     33.99 o 
 -10   8   1        4.25       10.17     23.55 o 
  -9   8   1     2246.95     2264.68     60.86 o 
  -8   8   1      689.55      638.00     26.62 o 
  -7   8   1       25.95       28.67     26.46 o 
  -6   8   1      249.00      247.58     27.23 o 
  -5   8   1     1073.94     1110.96     34.67 o 
  -4   8   1       75.25       72.95     24.19 o 
  -3   8   1      369.86      382.92     21.70 o 
  -2   8   1        4.94        6.07     23.84 o 
  -1   8   1      224.52      217.03     24.93 o 
   0   8   1      165.80      192.68     25.17 o 
   1   8   1       61.50       59.11     19.97 o 
   2   8   1       49.64       59.84     19.27 o 
   3   8   1       26.41       42.04     19.50 o 
   4   8   1      201.42      204.82     28.19 o 
   5   8   1      602.60      569.39     25.88 o 
   6   8   1       43.10       40.06     28.45 o 
   7   8   1     2485.60     2527.62     47.54 o 
   8   8   1      102.95      110.67     25.54 o 
   9   8   1     1079.48     1088.86     29.03 o 
  10   8   1      274.39      314.24     23.49 o 
  11   8   1      361.30      335.05     25.23 o 
  12   8   1      932.01      961.19     32.27 o 
  13   8   1        1.09       -4.55     24.37 o 
  14   8   1       46.01       58.51     22.88 o 
  15   8   1        0.22        9.83     22.04 o 
  16   8   1      285.45      307.18     24.12 o 
  17   8   1     1136.39     1237.37     30.38 o 
  18   8   1        0.59       -6.48     22.82 o 
  19   8   1       24.35       14.84     25.09 o 
  20   8   1        2.95       -1.32     29.56 o 
  21   8   1        5.55       21.20     24.36 o 
  22   8   1       54.33       90.14     30.60 o 
  23   8   1       55.29       96.52     30.46 o 
 -22   9   1       39.26       36.23     37.29 o 
 -21   9   1       32.04       22.85     25.60 o 
 -20   9   1        1.18        3.35     37.55 o 
 -19   9   1      164.37      141.74     30.11 o 
 -18   9   1       61.34       44.08     20.95 o 
 -17   9   1        9.74       21.57     25.25 o 
 -16   9   1       16.96       33.49     27.47 o 
 -15   9   1       10.02       17.33     31.50 o 
 -14   9   1      119.91      121.55     27.66 o 
 -13   9   1        1.57        8.22     25.71 o 
 -12   9   1      161.67      166.02     27.06 o 
 -11   9   1        8.70       22.01     63.23 o 
 -10   9   1      423.77      457.93     31.35 o 
  -9   9   1       39.99       13.54     22.31 o 
  -8   9   1     1062.59      995.46     29.25 o 
  -7   9   1     1305.96     1321.65     46.22 o 
  -6   9   1      123.33      131.51     25.78 o 
  -5   9   1      121.31      108.77     28.66 o 
  -4   9   1       17.13       52.80     28.51 o 
  -3   9   1      294.29      306.21     22.86 o 
  -2   9   1      187.01      222.36     24.47 o 
  -1   9   1      152.57      154.61     23.24 o 
   0   9   1      107.34      113.80     23.67 o 
   1   9   1      181.80      187.83     23.54 o 
   2   9   1      368.17      420.76     27.24 o 
   3   9   1      153.81      170.24     30.61 o 
   4   9   1     1720.78     1698.97     36.18 o 
   5   9   1      391.01      404.25     25.85 o 
   6   9   1        2.62       -1.53     24.80 o 
   7   9   1      378.70      397.67     24.44 o 
   8   9   1      109.26      131.52     27.30 o 
   9   9   1       91.78      117.50     25.39 o 
  10   9   1        5.07       31.14     28.84 o 
  11   9   1       24.38       47.44     26.28 o 
  12   9   1      216.28      229.45     31.87 o 
  13   9   1       12.36       20.56     31.08 o 
  14   9   1      403.91      393.35     34.16 o 
  15   9   1       44.20       27.58     22.11 o 
  16   9   1      547.89      538.55     26.59 o 
  17   9   1        8.04       26.41     29.44 o 
  18   9   1       41.04       71.20     29.71 o 
  19   9   1        9.01      -10.28     26.53 o 
  20   9   1        2.95       12.89     28.58 o 
  21   9   1       11.54       27.06     28.23 o 
 -19  10   1        2.86       15.80     25.28 o 
 -18  10   1        0.04       -0.08     27.70 o 
 -17  10   1        2.34       -7.52     30.13 o 
 -16  10   1       20.05       16.81     29.67 o 
 -15  10   1       22.68       24.32     27.13 o 
 -14  10   1       73.68       93.59     30.70 o 
 -13  10   1        1.29        6.87     26.94 o 
 -12  10   1        0.49       27.02     33.48 o 
 -11  10   1        9.69       34.44     31.34 o 
 -10  10   1        0.08       12.38     23.78 o 
  -9  10   1        0.83       23.38     30.08 o 
  -8  10   1       81.10      119.32     30.58 o 
  -7  10   1       37.81       62.34     26.95 o 
  -6  10   1        2.44        6.60     30.40 o 
  -5  10   1       21.94        9.25     27.80 o 
  -4  10   1       45.88       39.41     30.33 o 
  -3  10   1        0.41       -7.91     29.99 o 
  -2  10   1       77.38       44.88     26.12 o 
  -1  10   1       17.85       27.52     22.54 o 
   0  10   1      136.18      152.97     23.54 o 
   1  10   1        5.62        8.20     29.49 o 
   2  10   1      651.59      579.78     28.51 o 
   3  10   1      137.81      121.43     23.10 o 
   4  10   1      112.46      110.86     26.58 o 
   5  10   1       16.61       43.11     25.70 o 
   6  10   1      101.16       97.86     26.54 o 
   7  10   1      245.93      242.85     31.75 o 
   8  10   1       29.68       25.78     30.47 o 
   9  10   1       81.57       98.48     27.53 o 
  10  10   1        7.59       15.70     26.58 o 
  11  10   1      150.57      163.88     27.54 o 
  12  10   1       37.16       45.97     27.09 o 
  13  10   1        4.21      -27.92     27.92 o 
  14  10   1       39.20       70.26     25.40 o 
  15  10   1        4.26        3.06     26.72 o 
  16  10   1        5.30       15.12     24.95 o 
  17  10   1       11.06      -27.72     27.72 o 
  18  10   1        3.11       21.53     30.71 o 
 -15  11   1        0.91      -18.24     36.16 o 
 -14  11   1        2.36       21.37     29.81 o 
 -13  11   1        0.41      -21.48     26.11 o 
 -12  11   1        4.44        7.75     29.81 o 
 -11  11   1        2.44        2.84     24.95 o 
 -10  11   1       58.83       86.07     34.02 o 
  -9  11   1       42.84       56.04     26.95 o 
  -8  11   1       26.90       39.24     34.29 o 
  -7  11   1        8.32        5.93     34.01 o 
  -6  11   1      280.88      280.31     31.37 o 
  -5  11   1       85.79       93.56     26.30 o 
  -4  11   1      696.18      674.41     32.74 o 
  -3  11   1       69.99       90.60     24.91 o 
  -2  11   1        4.69       12.76     23.63 o 
  -1  11   1       16.19       19.49     22.69 o 
   0  11   1      116.37      105.88     24.65 o 
   1  11   1      192.32      206.40     26.26 o 
   2  11   1      118.25      134.95     29.31 o 
   3  11   1        7.20        1.18     23.24 o 
   4  11   1      273.34      255.23     28.36 o 
   5  11   1        1.89       20.11     26.69 o 
   6  11   1       91.90       95.43     32.19 o 
   7  11   1      218.64      233.44     32.99 o 
   8  11   1      174.71      186.65     29.05 o 
   9  11   1      105.07       58.92     31.72 o 
  10  11   1       10.21       -7.04     26.10 o 
  11  11   1        1.48       12.77     29.43 o 
  12  11   1        1.53       20.10     30.09 o 
  13  11   1        8.29       20.87     30.47 o 
  14  11   1        0.33        4.64     30.68 o 
  15  11   1       47.82       42.17     31.41 o 
 -10  12   1      309.82      287.40     32.75 o 
  -9  12   1       31.93       48.98     27.51 o 
  -8  12   1       60.51       78.19     35.77 o 
  -7  12   1       22.27       46.53     30.68 o 
  -6  12   1        2.68       -1.77     36.32 o 
  -5  12   1        1.31       14.58     31.20 o 
  -4  12   1       24.16       19.87     27.01 o 
  -3  12   1       24.49       11.18     46.92 o 
  -2  12   1        1.66       -6.79     26.09 o 
  -1  12   1       25.82       55.42     30.05 o 
   0  12   1        0.04       -5.25     24.64 o 
   1  12   1       43.17       80.60     34.88 o 
   2  12   1        0.03        0.15     33.87 o 
   3  12   1       43.38       51.75     28.63 o 
   4  12   1      127.96      130.89     28.34 o 
   5  12   1        3.69       20.48     26.80 o 
   6  12   1       39.01       26.02     29.98 o 
   7  12   1       68.57       58.64     35.34 o 
   8  12   1       25.71       29.40     31.34 o 
   9  12   1       44.24       52.83     31.45 o 
 -31   0   2        3.42       23.79     61.42 o 
 -30   0   2       23.32       36.70     63.12 o 
 -29   0   2        2.05       43.08     41.74 o 
 -28   0   2       11.33       19.50     41.27 o 
 -27   0   2      268.38      227.47     42.62 o 
 -26   0   2     2066.78     2060.67     72.31 o 
 -25   0   2     3841.37     4099.08     86.11 o 
 -24   0   2       22.83       55.12     28.21 o 
 -23   0   2      290.10      328.53     30.96 o 
 -22   0   2     1528.92     1550.89     60.03 o 
 -21   0   2      332.37      286.26     36.58 o 
 -20   0   2      866.55      862.56     29.90 o 
 -19   0   2     1099.16     1074.10     66.30 o 
 -18   0   2      201.85      249.86     33.56 o 
 -17   0   2       84.03       98.48     34.29 o 
 -16   0   2       19.19      -10.06     78.06 o 
 -15   0   2     2652.14     2768.67    121.82 o 
 -14   0   2      101.84       76.11     41.09 o 
 -13   0   2      189.00      179.09     70.67 o 
 -12   0   2      610.87      608.17     33.78 o 
 -11   0   2      380.89      336.69     62.04 o 
 -10   0   2      420.24     2582.63   1713.08 o 
  -9   0   2     3751.11     3760.39     85.30 o 
  -8   0   2      988.14      962.09     60.97 o 
  -7   0   2     1670.57     1765.96     72.50 o 
  -6   0   2    17999.87    17239.12    201.05 o 
  -5   0   2     3132.49     2592.35     87.90 o 
   0   0   2     2656.32     2376.54    102.18 o 
   1   0   2     4030.14     3812.97    222.43 o 
   2   0   2     4293.90     3915.81     89.65 o 
   3   0   2       64.55       73.34     33.30 o 
   4   0   2    30952.61    33149.03    240.47 o 
   5   0   2     6761.79     6770.46    107.73 o 
   6   0   2     2054.19     1907.70     59.77 o 
   7   0   2     4120.44     3912.01     96.66 o 
   8   0   2      747.85      786.77     28.33 o 
   9   0   2       12.23       13.96     17.76 o 
  10   0   2     5642.86     5618.50    151.71 o 
  11   0   2      396.63      429.23     31.21 o 
  12   0   2     6730.45     6705.20     73.38 o 
  13   0   2     1208.94      986.72    224.22 o 
  14   0   2     4341.32     4016.68     54.99 o 
  15   0   2        0.46        0.94     32.08 o 
  16   0   2      366.84      335.72     35.68 o 
  17   0   2      150.59       73.79     56.47 o 
  18   0   2      116.21      129.17     28.56 o 
  19   0   2      222.24      257.74     36.45 o 
  20   0   2     1213.27     1248.17     50.35 o 
  21   0   2      895.03      919.61     65.45 o 
  22   0   2        5.13      -13.87     35.26 o 
  23   0   2     1654.56     1712.15     46.66 o 
  24   0   2      732.12      725.41     42.09 o 
  25   0   2       50.59       46.60     39.01 o 
  26   0   2      183.27      185.82     30.47 o 
  27   0   2      280.47      370.06     45.37 o 
  28   0   2       23.53       31.98     33.84 o 
  29   0   2       41.27       49.58     44.81 o 
 -30   1   2        0.36      -14.77     27.29 o 
 -29   1   2        4.77      -29.46     29.46 o 
 -28   1   2        0.00        5.66     33.59 o 
 -27   1   2        0.00       -9.38     35.73 o 
 -26   1   2      543.69      579.61     32.99 o 
 -25   1   2      351.61      383.02     29.37 o 
 -24   1   2       13.65       34.74     28.48 o 
 -23   1   2       43.23        4.58     29.00 o 
 -22   1   2        7.24       36.59     22.03 o 
 -21   1   2      821.52      743.51     77.67 o 
 -20   1   2     4351.38     4330.24    108.37 o 
 -19   1   2       12.26       43.13     25.08 o 
 -18   1   2      101.92      124.85     27.10 o 
 -17   1   2      123.72      117.65     21.20 o 
 -16   1   2      125.92      137.11     20.42 o 
 -15   1   2       85.91       77.36     20.64 o 
 -14   1   2       68.17       30.59     21.13 o 
 -13   1   2      829.39      827.87     30.52 o 
 -12   1   2     1187.42     1123.66     57.04 o 
 -11   1   2     2036.76     1914.83     34.49 o 
 -10   1   2      350.69      358.06     27.90 o 
  -9   1   2      128.01       98.44     80.71 o 
  -8   1   2     9700.92    15059.98   5513.40 o 
  -7   1   2    18376.64    18000.55    345.89 o 
  -6   1   2    15512.24    15697.51    338.88 o 
  -5   1   2       78.93       89.18     35.09 o 
  -4   1   2     3376.21     3222.18    135.48 o 
  -3   1   2    45094.61    46587.86    447.63 o 
  -2   1   2     1362.58     1254.54     52.86 o 
  -1   1   2     7108.85     6015.07    227.40 o 
   0   1   2       44.37       65.18     29.85 o 
   1   1   2      557.15      616.90     36.49 o 
   2   1   2    19468.65    20063.97    472.79 o 
   3   1   2     9893.59     9786.80     95.63 o 
   4   1   2    13740.63    13666.33    169.22 o 
   5   1   2     6194.00     6078.45     70.43 o 
   6   1   2     6201.10     6133.78    110.66 o 
   7   1   2       12.10        3.94     16.71 o 
   8   1   2        7.64        7.59     18.05 o 
   9   1   2       63.58       66.56     18.02 o 
  10   1   2     4117.93     4178.83    103.59 o 
  11   1   2     1012.23      912.67     28.82 o 
  12   1   2        0.26       -7.23     19.85 o 
  13   1   2       56.17       65.01     15.79 o 
  14   1   2        5.24        1.06     19.63 o 
  15   1   2      392.03      407.88     23.32 o 
  16   1   2       69.11       55.97     22.54 o 
  17   1   2      258.41      240.51     24.42 o 
  18   1   2        7.51       -6.02     19.96 o 
  19   1   2       46.46       47.89     23.70 o 
  20   1   2      160.94      161.45     19.42 o 
  21   1   2      205.28      228.91     23.31 o 
  22   1   2      380.15      376.66     24.09 o 
  23   1   2        0.04        0.27     22.24 o 
  24   1   2       19.52       38.49     23.68 o 
  25   1   2      606.90      588.00     25.63 o 
  26   1   2        6.64        9.32     24.36 o 
  27   1   2      209.82      214.76     29.82 o 
  28   1   2       39.12       43.59     25.72 o 
  29   1   2      410.29      463.55     33.09 o 
 -30   2   2        2.57      -27.56     27.56 o 
 -29   2   2        0.80       23.63     36.18 o 
 -28   2   2        4.16       57.59     29.04 o 
 -27   2   2       25.71       78.48     34.05 o 
 -26   2   2       79.02       99.87     24.24 o 
 -25   2   2        9.83       16.04     40.77 o 
 -24   2   2      265.84      289.90     23.69 o 
 -23   2   2       78.59       73.04     51.88 o 
 -22   2   2      113.21      106.19     29.94 o 
 -21   2   2       94.27       86.15     24.76 o 
 -20   2   2       51.69       54.85     20.14 o 
 -19   2   2      171.15      151.42     23.54 o 
 -18   2   2     1432.42     1527.14     47.13 o 
 -17   2   2      150.92      111.48     24.41 o 
 -16   2   2      214.97      188.18     22.48 o 
 -15   2   2       26.64       34.23     20.12 o 
 -14   2   2      151.11      165.06     23.02 o 
 -13   2   2       91.40        7.05     28.37 o 
 -12   2   2     1033.57     1058.66     27.99 o 
 -11   2   2      162.51      165.11     26.62 o 
 -10   2   2      496.74      527.83     27.84 o 
  -9   2   2       31.83       -0.18     31.13 o 
  -8   2   2     1346.46     1114.62     84.27 o 
  -7   2   2     3304.84     2625.48     67.79 o 
  -6   2   2    11927.38    11432.07    112.72 o 
  -5   2   2       85.41       50.20     38.00 o 
  -4   2   2       28.10      -20.36     37.93 o 
  -3   2   2     1288.70     1163.94     41.29 o 
  -2   2   2      766.34      703.79     39.23 o 
  -1   2   2     4196.80     3942.26     60.27 o 
   0   2   2     6868.97     6461.03    177.69 o 
   1   2   2    16769.37    17213.76    138.08 o 
   2   2   2     4012.01     3966.35     95.30 o 
   3   2   2     1700.18     1638.89     45.13 o 
   4   2   2      203.56      217.85     30.31 o 
   5   2   2     1635.38     1611.49     39.79 o 
   6   2   2      204.07      222.32     23.61 o 
   7   2   2      324.11      316.47     22.17 o 
   8   2   2      189.16      172.80     25.33 o 
   9   2   2      324.08      348.48     31.99 o 
  10   2   2      342.30      377.53     22.11 o 
  11   2   2      160.04      173.11     21.65 o 
  12   2   2     1192.83     1247.43     30.09 o 
  13   2   2      336.82      314.50     22.96 o 
  14   2   2       76.90      101.46     23.25 o 
  15   2   2      120.56      132.06     21.93 o 
  16   2   2      584.70      604.16     23.28 o 
  17   2   2      264.20      224.25     25.74 o 
  18   2   2     1541.05     1479.97     44.85 o 
  19   2   2      104.00      143.56     24.90 o 
  20   2   2      163.47      158.89     22.02 o 
  21   2   2       21.82       13.79     20.27 o 
  22   2   2      439.73      431.65     27.66 o 
  23   2   2       17.24        6.67     24.34 o 
  24   2   2      702.67      725.93     28.69 o 
  25   2   2       27.40       34.64     22.89 o 
  26   2   2        7.01       -7.40     24.25 o 
  27   2   2        0.28      -12.99     34.29 o 
  28   2   2      234.88      239.26     28.58 o 
  29   2   2       14.37       76.17     45.57 o 
 -30   3   2       10.69       -4.24     23.62 o 
 -29   3   2        0.08       18.51     24.61 o 
 -28   3   2       35.83       64.15     38.23 o 
 -27   3   2      115.37      112.13     33.30 o 
 -26   3   2       56.28       77.37     49.47 o 
 -25   3   2        0.04       27.61     32.62 o 
 -24   3   2       34.34       45.76     30.53 o 
 -23   3   2       62.25      124.99     25.54 o 
 -22   3   2       45.09       41.96     29.25 o 
 -21   3   2       98.87       75.15     25.41 o 
 -20   3   2        3.73       39.26     27.42 o 
 -19   3   2        4.08       10.28     28.69 o 
 -18   3   2        7.74       38.70     27.69 o 
 -17   3   2        0.00       25.37     20.45 o 
 -16   3   2        6.45       14.01     27.00 o 
 -15   3   2      580.84      598.15     25.27 o 
 -14   3   2      192.60      206.58     22.29 o 
 -13   3   2       60.07      -13.17     58.14 o 
 -12   3   2     2941.59     3106.23     77.03 o 
 -11   3   2      634.67      621.99     58.55 o 
 -10   3   2      602.56      373.13     83.97 o 
  -9   3   2     3575.34     3630.41     59.58 o 
  -8   3   2     2778.65     2591.09     50.18 o 
  -7   3   2       34.18       39.85     31.85 o 
  -6   3   2       93.81       90.96     27.04 o 
  -5   3   2     1605.07     1487.61     35.01 o 
  -4   3   2       16.10        0.78     20.50 o 
  -3   3   2     5940.48     5856.98     69.37 o 
  -2   3   2      296.74      314.59     21.70 o 
  -1   3   2      707.83      730.33     26.64 o 
   0   3   2       11.46        6.98     19.98 o 
   1   3   2     1040.39     1083.25     34.45 o 
   2   3   2      544.16      588.33     29.24 o 
   3   3   2       11.65       21.16     16.85 o 
   4   3   2     2649.80     2745.35     44.75 o 
   5   3   2     1932.56     1947.09     38.41 o 
   6   3   2     4039.25     4312.29     73.21 o 
   7   3   2       19.22       22.21     20.46 o 
   8   3   2      130.26       87.78     19.65 o 
   9   3   2      158.75      154.02     25.87 o 
  10   3   2       20.68       -1.81     23.12 o 
  11   3   2     2973.62     3199.14    122.51 o 
  12   3   2       27.89      -13.97     23.49 o 
  13   3   2      812.76      785.06     33.11 o 
  14   3   2       19.22        2.07     23.40 o 
  15   3   2      518.08      505.23     26.88 o 
  16   3   2       57.52       38.99     23.38 o 
  17   3   2      699.12      738.92     51.04 o 
  18   3   2      237.04      241.31     29.28 o 
  19   3   2      102.62       74.49     28.98 o 
  20   3   2      863.03      844.90     29.87 o 
  21   3   2        4.13       -3.61     20.91 o 
  22   3   2       65.21       65.70     33.11 o 
  23   3   2       32.52       56.08     26.41 o 
  24   3   2        0.37        2.93     27.51 o 
  25   3   2       15.02        4.16     25.20 o 
  26   3   2        2.80        3.56     34.31 o 
  27   3   2       32.57       46.08     29.95 o 
  28   3   2        4.38       32.30     31.34 o 
 -29   4   2        2.64       44.12     28.12 o 
 -28   4   2        0.01       13.37     33.44 o 
 -27   4   2        0.74      -29.12     29.12 o 
 -26   4   2        1.52        6.93     25.15 o 
 -25   4   2       48.99       21.41     22.34 o 
 -24   4   2        2.14      -11.88     38.13 o 
 -23   4   2      318.31      296.35     25.15 o 
 -22   4   2       77.32       65.83     23.74 o 
 -21   4   2       49.90       66.46     21.08 o 
 -20   4   2      201.42      273.54     26.39 o 
 -19   4   2        1.40       23.93     30.04 o 
 -18   4   2      572.86      556.76     27.05 o 
 -17   4   2       37.78      -14.46     36.43 o 
 -16   4   2     1834.12     1904.27     34.00 o 
 -15   4   2        8.16       -6.81     28.27 o 
 -14   4   2       42.18       26.50     19.29 o 
 -13   4   2      463.02      457.86     31.43 o 
 -12   4   2      349.56      359.41     35.49 o 
 -11   4   2      842.69      797.97     37.52 o 
 -10   4   2        5.98       31.37     22.50 o 
  -9   4   2      330.98      287.31     29.80 o 
  -8   4   2      854.61      876.43     42.80 o 
  -7   4   2      517.46      504.73     25.79 o 
  -6   4   2     1944.07     1965.37     39.03 o 
  -5   4   2      214.73      196.15     25.63 o 
  -4   4   2      649.10      656.78     28.66 o 
  -3   4   2       74.26      103.04     21.04 o 
  -2   4   2     2509.40     2395.67     58.68 o 
  -1   4   2     1913.96     2020.69     70.78 o 
   0   4   2     1674.24     1663.23     50.22 o 
   1   4   2     1102.64     1147.21     31.71 o 
   2   4   2     1724.40     1686.97     41.22 o 
   3   4   2      113.78      139.33     24.94 o 
   4   4   2        0.18        4.20     20.72 o 
   5   4   2     2449.83     2657.15     41.96 o 
   6   4   2     2124.01     2208.80     46.65 o 
   7   4   2       88.57       91.73     17.93 o 
   8   4   2       20.25       19.98     24.90 o 
   9   4   2       91.28      122.19     19.44 o 
  10   4   2        9.98       23.04     21.39 o 
  11   4   2       22.38       30.49     19.90 o 
  12   4   2      522.30      503.27     24.81 o 
  13   4   2      147.14      127.37     27.30 o 
  14   4   2      437.45      438.60     25.49 o 
  15   4   2        1.07       26.36     25.94 o 
  16   4   2      810.20      798.85     41.97 o 
  17   4   2        4.21       -0.98     19.86 o 
  18   4   2      128.36      159.50     25.34 o 
  19   4   2        2.20      -11.05     22.36 o 
  20   4   2       38.52       27.42     21.39 o 
  21   4   2      188.88      201.72     45.60 o 
  22   4   2       33.01       64.14     26.77 o 
  23   4   2      127.83      115.83     31.95 o 
  24   4   2       11.34       20.36     32.06 o 
  25   4   2       27.38       54.59     27.78 o 
  26   4   2       11.42       18.12     34.48 o 
  27   4   2        0.00       67.94     35.73 o 
 -28   5   2       74.36       51.65     30.72 o 
 -27   5   2      145.63      189.89     61.39 o 
 -26   5   2       52.93       77.86     26.77 o 
 -25   5   2       13.62       17.71     25.15 o 
 -24   5   2      635.81      580.55     28.43 o 
 -23   5   2       26.45       45.12     37.41 o 
 -22   5   2       64.81       63.08     24.41 o 
 -21   5   2       97.86      127.10     21.10 o 
 -20   5   2      156.49      149.04     20.92 o 
 -19   5   2      135.43      151.28     35.73 o 
 -18   5   2      228.03      257.36     36.37 o 
 -17   5   2       88.60      100.68     24.83 o 
 -16   5   2        7.50       -7.93     22.84 o 
 -15   5   2        2.69       11.47     23.34 o 
 -14   5   2      107.15      116.14     27.55 o 
 -13   5   2      258.14      273.36     41.04 o 
 -12   5   2      258.25      249.41     35.88 o 
 -11   5   2       85.28       93.94     27.26 o 
 -10   5   2     1216.72     1214.48     40.73 o 
  -9   5   2      215.48      210.08     21.36 o 
  -8   5   2       19.28       27.29     21.74 o 
  -7   5   2      471.44      407.72     27.25 o 
  -6   5   2     1464.26     1490.84     48.65 o 
  -5   5   2        1.12       15.94     20.56 o 
  -4   5   2     1240.92     1303.84     32.29 o 
  -3   5   2       60.25       81.75     17.94 o 
  -2   5   2      237.35      251.95     21.89 o 
  -1   5   2     1046.37     1238.57     29.22 o 
   0   5   2        6.21       24.92     16.66 o 
   1   5   2     1112.26     1125.88     28.70 o 
   2   5   2      290.93      268.38     20.03 o 
   3   5   2      162.38      149.16     23.55 o 
   4   5   2     6409.03     6965.84    129.53 o 
   5   5   2     1251.14     1354.63     33.06 o 
   6   5   2      898.08      907.95     28.72 o 
   7   5   2        2.05       18.58     23.05 o 
   8   5   2      904.85      824.28     27.52 o 
   9   5   2      733.05      747.73     24.39 o 
  10   5   2      304.83      329.31     25.18 o 
  11   5   2       28.86       39.43     22.71 o 
  12   5   2      130.39      159.72     21.00 o 
  13   5   2        6.71      -18.47     24.42 o 
  14   5   2      368.59      371.07     25.38 o 
  15   5   2        0.04      -23.57     27.32 o 
  16   5   2      103.48      143.41     24.59 o 
  17   5   2      150.53      153.05     26.08 o 
  18   5   2       59.19       40.18     28.49 o 
  19   5   2       49.73       48.81     27.24 o 
  20   5   2      192.61      186.84     31.37 o 
  21   5   2        4.51      -31.57     31.57 o 
  22   5   2      189.02      141.77     27.33 o 
  23   5   2        4.55       23.50     29.75 o 
  24   5   2        0.02       18.08     25.73 o 
  25   5   2        5.10       65.08     34.40 o 
  26   5   2      166.11      210.54     72.72 o 
 -27   6   2        2.70      -20.97     27.70 o 
 -26   6   2        0.09       25.34     29.40 o 
 -25   6   2       28.99       38.35     34.48 o 
 -24   6   2        1.85      -27.91     31.48 o 
 -23   6   2       26.46       10.66     33.69 o 
 -22   6   2      121.83      111.35     25.55 o 
 -21   6   2       84.10      116.02     27.33 o 
 -20   6   2      246.94      221.63     31.90 o 
 -19   6   2      928.23      967.72     30.54 o 
 -18   6   2       16.42       47.84     23.58 o 
 -17   6   2      216.12      200.68     26.52 o 
 -16   6   2      281.97      346.84     37.74 o 
 -15   6   2      647.43      605.74     51.66 o 
 -14   6   2      429.94      412.37     68.90 o 
 -13   6   2      373.66      342.21     26.41 o 
 -12   6   2       63.07       67.34     29.20 o 
 -11   6   2        8.39       -8.45     20.59 o 
 -10   6   2        0.32       -2.56     23.90 o 
  -9   6   2      595.41      577.81     27.79 o 
  -8   6   2      296.49      292.19     28.63 o 
  -7   6   2      257.86      279.74     24.97 o 
  -6   6   2       61.13       42.30     25.30 o 
  -5   6   2        8.66       26.45     19.98 o 
  -4   6   2        0.61        0.02     24.91 o 
  -3   6   2     1544.97     1535.78     30.35 o 
  -2   6   2        1.82       22.23     19.55 o 
  -1   6   2       31.72       21.05     20.27 o 
   0   6   2      376.58      417.29     22.76 o 
   1   6   2      118.23      122.81     24.05 o 
   2   6   2     1244.21     1259.20     41.52 o 
   3   6   2       45.29       45.85     22.91 o 
   4   6   2      484.46      529.80     23.96 o 
   5   6   2      305.30      301.82     23.02 o 
   6   6   2        5.60      -21.22     22.89 o 
   7   6   2      568.42      560.01     24.28 o 
   8   6   2      436.27      478.73     23.75 o 
   9   6   2      666.00      664.03     24.34 o 
  10   6   2       77.79       89.71     22.30 o 
  11   6   2      666.27      678.98     37.64 o 
  12   6   2        0.50       24.57     22.08 o 
  13   6   2       66.70       73.20     19.52 o 
  14   6   2      227.67      223.82     24.50 o 
  15   6   2       42.81       25.19     28.70 o 
  16   6   2       49.04       41.69     25.72 o 
  17   6   2        3.49       21.93     22.63 o 
  18   6   2      172.48      155.63     26.26 o 
  19   6   2        0.08      -15.55     27.36 o 
  20   6   2        0.00      -30.30     30.30 o 
  21   6   2       38.32       71.62     27.22 o 
  22   6   2        5.28       22.19     31.92 o 
  23   6   2       32.30       40.77     28.87 o 
  24   6   2       49.54       54.63     28.06 o 
  25   6   2        3.73      -28.47     38.01 o 
 -25   7   2        7.30        0.93     31.12 o 
 -24   7   2       17.42      -31.81     31.81 o 
 -23   7   2        9.01       14.57     26.94 o 
 -22   7   2       42.22       48.53     25.72 o 
 -21   7   2        6.28       13.84     26.51 o 
 -20   7   2      484.37      494.76     32.49 o 
 -19   7   2       61.02       27.30     30.59 o 
 -18   7   2       10.80       14.15     22.37 o 
 -17   7   2       37.85       53.10     25.16 o 
 -16   7   2        0.35       -1.16     21.95 o 
 -15   7   2       17.05       80.43     30.93 o 
 -14   7   2       12.44       47.17     28.51 o 
 -13   7   2      537.26      547.52     33.03 o 
 -12   7   2      403.26      384.51     30.94 o 
 -11   7   2       21.83       28.14     29.14 o 
 -10   7   2       24.45       53.11     25.29 o 
  -9   7   2     1971.89     2000.04     62.28 o 
  -8   7   2      405.10      417.03     26.68 o 
  -7   7   2      349.24      354.13     26.01 o 
  -6   7   2       49.49       60.77     39.37 o 
  -5   7   2       18.26       19.78     20.79 o 
  -4   7   2      340.30      380.27     24.62 o 
  -3   7   2       28.18       37.44     18.03 o 
  -2   7   2       63.27       70.04     20.41 o 
  -1   7   2       59.59       76.62     20.64 o 
   0   7   2      526.07      504.96     25.99 o 
   1   7   2      115.97      110.50     23.09 o 
   2   7   2       25.59       28.45     22.16 o 
   3   7   2      285.22      296.79     28.16 o 
   4   7   2      388.32      431.24     27.95 o 
   5   7   2        0.03        8.08     20.48 o 
   6   7   2       21.48       33.77     21.96 o 
   7   7   2       24.43       45.33     26.06 o 
   8   7   2        0.00       -3.25     26.87 o 
   9   7   2      140.57      109.52     24.91 o 
  10   7   2     1641.74     1609.42     42.26 o 
  11   7   2      238.44      219.82     26.06 o 
  12   7   2      810.55      817.39     26.58 o 
  13   7   2       97.00       80.59     27.19 o 
  14   7   2      123.52      117.10     27.21 o 
  15   7   2      435.62      445.70     28.13 o 
  16   7   2      312.43      252.39     28.68 o 
  17   7   2      121.09       90.90     26.63 o 
  18   7   2      430.14      428.46     25.55 o 
  19   7   2       98.58      101.27     27.27 o 
  20   7   2      181.37      161.11     30.60 o 
  21   7   2        1.74       29.21     33.05 o 
  22   7   2       33.33       77.16     26.10 o 
  23   7   2       91.70      101.07     36.06 o 
  24   7   2        0.11       34.31     37.39 o 
 -24   8   2        1.72       46.09     30.45 o 
 -23   8   2       32.63        1.01     23.72 o 
 -22   8   2       79.18      104.23     26.73 o 
 -21   8   2       26.31       41.10     26.13 o 
 -20   8   2       18.55       38.27     24.75 o 
 -19   8   2      312.44      381.56     27.98 o 
 -18   8   2      331.26      310.75     26.30 o 
 -17   8   2       18.69       -5.08     25.57 o 
 -16   8   2      102.04      106.53     29.97 o 
 -15   8   2       40.35       48.69     29.71 o 
 -14   8   2      684.16      711.96     40.82 o 
 -13   8   2       46.95       78.56     40.16 o 
 -12   8   2      944.49      919.27     33.46 o 
 -11   8   2      232.39      237.94     30.17 o 
 -10   8   2      791.68      764.62     28.76 o 
  -9   8   2      127.99      159.50     24.76 o 
  -8   8   2      197.83      205.55     27.79 o 
  -7   8   2       40.97       31.94     28.93 o 
  -6   8   2      768.53      765.59     30.44 o 
  -5   8   2      116.59      142.42     22.97 o 
  -4   8   2      103.48       91.74     28.89 o 
  -3   8   2        0.30       -1.97     20.83 o 
  -2   8   2        0.50       -3.18     21.17 o 
  -1   8   2        6.45       41.13     23.43 o 
   0   8   2       12.43       -5.30     23.86 o 
   1   8   2        7.78        0.29     20.71 o 
   2   8   2      419.41      408.43     25.75 o 
   3   8   2      108.63      108.87     23.95 o 
   4   8   2       11.53        7.73     24.17 o 
   5   8   2     1389.33     1414.26     66.64 o 
   6   8   2       68.76       91.81     20.72 o 
   7   8   2       11.01       39.10     26.97 o 
   8   8   2      762.47      820.38     28.42 o 
   9   8   2        0.53        4.26     21.39 o 
  10   8   2      173.24      177.70     29.82 o 
  11   8   2      768.04      750.47     28.07 o 
  12   8   2     2006.34     1919.10     50.67 o 
  13   8   2      108.03      103.58     23.17 o 
  14   8   2      547.22      513.24     25.06 o 
  15   8   2       56.10       33.95     21.92 o 
  16   8   2       16.26       48.26     22.04 o 
  17   8   2      355.15      340.98     26.43 o 
  18   8   2      125.12      122.18     26.32 o 
  19   8   2       30.05       29.69     27.48 o 
  20   8   2        1.16       27.98     31.61 o 
  21   8   2       26.94       34.66     27.06 o 
  22   8   2        0.00       -0.44     27.07 o 
 -22   9   2       10.02       37.34     61.32 o 
 -21   9   2        6.98       18.16     27.62 o 
 -20   9   2       20.73       21.59     24.26 o 
 -19   9   2       85.88       51.59     33.99 o 
 -18   9   2        7.04       55.24     28.85 o 
 -17   9   2       28.48       25.54     26.18 o 
 -16   9   2       63.01       79.75     31.21 o 
 -15   9   2       23.08       -0.81     31.21 o 
 -14   9   2       38.66       47.95     24.16 o 
 -13   9   2       26.97       35.47     25.32 o 
 -12   9   2        0.35      -26.08     26.08 o 
 -11   9   2      276.65      310.68     31.22 o 
 -10   9   2      303.40      260.43     26.41 o 
  -9   9   2       91.98      135.60     28.98 o 
  -8   9   2      963.96      985.29     34.65 o 
  -7   9   2      428.64      419.34     29.10 o 
  -6   9   2      480.99      505.97     27.85 o 
  -5   9   2      216.19      213.61     30.85 o 
  -4   9   2      175.39      226.02     30.35 o 
  -3   9   2      368.81      388.93     23.33 o 
  -2   9   2      539.52      518.23     28.47 o 
  -1   9   2     1013.22      992.37     31.46 o 
   0   9   2      114.81      103.24     21.34 o 
   1   9   2       84.45       97.05     25.83 o 
   2   9   2        0.03       26.61     20.16 o 
   3   9   2       13.72       29.88     27.96 o 
   4   9   2        0.34      -24.88     24.88 o 
   5   9   2      445.91      416.26     25.62 o 
   6   9   2        4.39       -0.60     24.77 o 
   7   9   2        3.32       -7.26     25.15 o 
   8   9   2       29.91       44.70     26.36 o 
   9   9   2        7.65       -7.43     25.78 o 
  10   9   2        5.73       31.12     27.48 o 
  11   9   2       94.09       82.20     28.42 o 
  12   9   2       27.87       28.98     23.46 o 
  13   9   2       57.68       77.24     25.49 o 
  14   9   2      225.64      228.66     25.57 o 
  15   9   2       95.40      104.91     25.16 o 
  16   9   2       91.12       87.44     27.32 o 
  17   9   2      246.34      245.91     32.22 o 
  18   9   2        1.18       29.99     26.98 o 
  19   9   2       49.44       51.63     32.43 o 
  20   9   2      221.04      218.96     28.38 o 
 -19  10   2       66.26       30.67     28.60 o 
 -18  10   2       38.29       26.64     27.49 o 
 -17  10   2       19.51       52.41     34.28 o 
 -16  10   2       14.74       34.43     33.59 o 
 -15  10   2        5.18      -15.16     25.67 o 
 -14  10   2       27.30       -7.27     28.90 o 
 -13  10   2      114.94      101.53     23.80 o 
 -12  10   2       17.65       19.45     32.13 o 
 -11  10   2      144.44      167.95     28.81 o 
 -10  10   2       18.58       19.34     32.03 o 
  -9  10   2       56.24       90.19     30.41 o 
  -8  10   2        1.43        7.59     30.37 o 
  -7  10   2       22.64       30.96     24.34 o 
  -6  10   2       24.42       29.96     31.18 o 
  -5  10   2        0.38        6.02     31.33 o 
  -4  10   2       50.46       13.53     31.15 o 
  -3  10   2       46.60       29.03     26.93 o 
  -2  10   2        2.79        2.27     25.45 o 
  -1  10   2      499.86      494.54     26.02 o 
   0  10   2        0.06      -10.72     20.82 o 
   1  10   2       20.78       40.23     27.24 o 
   2  10   2        6.59       17.81     30.92 o 
   3  10   2      338.75      353.74     27.86 o 
   4  10   2        3.43       13.11     25.80 o 
   5  10   2      202.29      170.97     30.15 o 
   6  10   2        1.26       -9.62     25.72 o 
   7  10   2      215.56      158.56     23.60 o 
   8  10   2       24.19       43.71     27.06 o 
   9  10   2       64.22       83.69     27.92 o 
  10  10   2       79.65      105.34     24.08 o 
  11  10   2       10.74       41.17     27.44 o 
  12  10   2       34.19       58.48     24.73 o 
  13  10   2        9.36       36.84     27.57 o 
  14  10   2        0.09       -5.64     27.24 o 
  15  10   2        0.09       -8.35     26.63 o 
  16  10   2        5.74       16.33     27.31 o 
  17  10   2       55.14       55.93     29.47 o 
 -15  11   2        0.14       38.67     31.54 o 
 -14  11   2       14.11       13.32     35.25 o 
 -13  11   2        2.11       18.51     33.22 o 
 -12  11   2      204.73      253.90     30.90 o 
 -11  11   2        7.95       30.87     37.91 o 
 -10  11   2       36.21       29.49     30.64 o 
  -9  11   2       16.80       16.54     30.61 o 
  -8  11   2       44.66       48.79     34.17 o 
  -7  11   2       26.42      -11.57     29.34 o 
  -6  11   2        0.77       10.91     32.59 o 
  -5  11   2        5.06       51.84     36.84 o 
  -4  11   2       68.02       41.67     25.84 o 
  -3  11   2        0.24       13.48     28.38 o 
  -2  11   2        0.02      -16.04     21.41 o 
  -1  11   2       36.67       -2.94     24.00 o 
   0  11   2        4.45       35.85     23.63 o 
   1  11   2       44.25       47.11     22.17 o 
   2  11   2       23.44       32.79     27.10 o 
   3  11   2       11.20       43.03     26.02 o 
   4  11   2       77.00       87.50     32.04 o 
   5  11   2        0.30       17.14     31.18 o 
   6  11   2      179.36      180.93     32.80 o 
   7  11   2        6.46       -6.61     28.11 o 
   8  11   2        3.84       45.72     53.03 o 
   9  11   2       23.04      -27.68     29.59 o 
  10  11   2        7.44       10.07     31.39 o 
  11  11   2      168.57      185.84     29.13 o 
  12  11   2       52.50       28.59     34.05 o 
  13  11   2        5.84       -8.22     31.27 o 
  14  11   2        0.01       18.31     62.90 o 
 -10  12   2       23.35       20.62     64.31 o 
  -9  12   2       10.65       54.28     36.94 o 
  -8  12   2        6.60       -2.35     27.43 o 
  -7  12   2       70.39      115.46     36.68 o 
  -6  12   2        1.41       13.14     35.20 o 
  -5  12   2        1.40       31.52     29.73 o 
  -4  12   2       97.25      137.25     30.98 o 
  -3  12   2       27.90       58.44     34.86 o 
  -2  12   2       68.36       47.04     34.49 o 
  -1  12   2        5.73      -11.07     29.72 o 
   0  12   2        1.76       -4.58     26.35 o 
   1  12   2        9.93       38.15     34.23 o 
   2  12   2        1.42       -3.06     33.59 o 
   3  12   2        0.76       -5.48     33.93 o 
   4  12   2       23.94       65.82     30.18 o 
   5  12   2      206.10      185.99     31.22 o 
   6  12   2       26.54      -27.00     35.25 o 
   7  12   2        0.73       19.71     30.32 o 
   8  12   2        7.31       -5.16     32.75 o 
 -30   1   3        0.88       29.55     43.02 o 
 -29   1   3      401.67      445.33     39.06 o 
 -28   1   3        2.12       34.71     34.88 o 
 -27   1   3       17.13       67.90     33.43 o 
 -26   1   3        3.73       -0.65     28.33 o 
 -25   1   3       72.92      152.51     26.78 o 
 -24   1   3      226.44      244.67     29.03 o 
 -23   1   3      292.05      306.31     31.20 o 
 -22   1   3      594.55      604.72     28.73 o 
 -21   1   3      706.69      723.68     26.37 o 
 -20   1   3      814.36      888.42     26.92 o 
 -19   1   3        3.35       -7.92     28.71 o 
 -18   1   3      208.40      236.38     25.48 o 
 -17   1   3      393.53      390.35     25.50 o 
 -16   1   3      503.01      460.34     29.68 o 
 -15   1   3     1296.20     1269.54     28.61 o 
 -14   1   3        0.39      -25.56     31.20 o 
 -13   1   3     1711.34     1686.17     41.78 o 
 -12   1   3       85.44      114.23     20.02 o 
 -11   1   3      258.87      233.51     23.00 o 
 -10   1   3       82.01       93.95     20.71 o 
  -9   1   3        3.18       10.99     42.79 o 
  -8   1   3      218.84      153.85     45.52 o 
  -7   1   3     6034.22     6184.43    107.18 o 
  -6   1   3     7305.38     7095.38    123.50 o 
  -5   1   3     6956.16     6116.52    120.97 o 
  -4   1   3    16051.34    15890.34    203.79 o 
  -3   1   3      104.55       38.08     48.65 o 
  -2   1   3       32.87       53.54     31.44 o 
  -1   1   3     1669.57     1601.06     63.63 o 
   0   1   3      166.61      165.52     27.25 o 
   1   1   3     2615.26     2487.99    142.57 o 
   2   1   3     8438.09     8429.02    225.92 o 
   3   1   3      773.35      730.31     29.91 o 
   4   1   3     6277.18     6269.31     73.79 o 
   5   1   3     1761.99     1683.81     36.40 o 
   6   1   3      176.36      218.34     25.72 o 
   7   1   3    10257.48    10787.03    228.32 o 
   8   1   3       58.88       65.96     20.13 o 
   9   1   3      798.75      811.53     28.18 o 
  10   1   3     1560.31     1532.04     30.46 o 
  11   1   3        1.99        5.09     22.29 o 
  12   1   3      292.26      304.92     20.08 o 
  13   1   3      451.31      448.46     20.97 o 
  14   1   3      341.33      337.13     21.58 o 
  15   1   3      203.28      210.81     22.11 o 
  16   1   3      167.93      173.89     27.11 o 
  17   1   3       19.92      -16.97     22.16 o 
  18   1   3     1250.41     1255.91     30.30 o 
  19   1   3     2985.42     2878.55     55.16 o 
  20   1   3      104.21       57.18     23.94 o 
  21   1   3      327.77      338.64     22.82 o 
  22   1   3     1220.45     1188.08     31.94 o 
  23   1   3      382.36      380.70     29.19 o 
  24   1   3        0.82       -4.39     20.84 o 
  25   1   3        1.32        1.03     26.57 o 
  26   1   3       29.63       41.74     25.24 o 
  27   1   3      328.08      369.01     31.50 o 
  28   1   3       28.97       49.44     22.48 o 
 -30   2   3        0.04       21.08     30.93 o 
 -29   2   3       48.99       69.78     24.96 o 
 -28   2   3        6.48       40.64     30.29 o 
 -27   2   3       12.59       67.76     25.87 o 
 -26   2   3      134.10      154.02     33.19 o 
 -25   2   3      109.89      140.87     29.50 o 
 -24   2   3      113.72      170.59     24.72 o 
 -23   2   3      334.48      307.65     34.32 o 
 -22   2   3      166.41      225.77     30.17 o 
 -21   2   3      171.09      197.91     29.82 o 
 -20   2   3       53.04       41.07     22.51 o 
 -19   2   3     1111.06     1133.03     30.01 o 
 -18   2   3       62.21       61.62     28.52 o 
 -17   2   3      159.48      173.39     24.30 o 
 -16   2   3      165.65      214.87     27.53 o 
 -15   2   3       70.84       41.83     21.71 o 
 -14   2   3     1802.08     1744.60     34.05 o 
 -13   2   3      740.63      492.30    235.48 o 
 -12   2   3     9784.47    10025.29    114.12 o 
 -11   2   3     2445.17     2429.33     46.34 o 
 -10   2   3       47.12      122.17     65.05 o 
  -9   2   3      183.66       30.99    114.92 o 
  -8   2   3     3411.87     3379.62     58.78 o 
  -7   2   3      835.47      714.62     58.99 o 
  -6   2   3     2805.35     2540.48     59.75 o 
  -5   2   3     5405.12     5360.83    120.32 o 
  -4   2   3     2084.39     1868.41     42.34 o 
  -3   2   3       26.14       23.40     29.74 o 
  -2   2   3     1853.57     1754.00     53.05 o 
  -1   2   3      597.13      561.75     31.18 o 
   0   2   3     1429.19     1358.48     38.07 o 
   1   2   3      701.16      662.95     31.69 o 
   2   2   3      245.25      235.66     29.17 o 
   3   2   3      106.65      102.59     27.92 o 
   4   2   3      544.13      558.03     28.13 o 
   5   2   3      703.04      681.32     28.11 o 
   6   2   3      312.11      311.16     24.13 o 
   7   2   3      905.73      896.24     28.51 o 
   8   2   3      672.04      660.09     22.12 o 
   9   2   3     2388.20     2714.40     86.94 o 
  10   2   3       14.23      -11.28     18.53 o 
  11   2   3     3091.66     3230.15     54.04 o 
  12   2   3        6.61       -5.94     23.75 o 
  13   2   3       19.07       28.39     17.59 o 
  14   2   3      697.98      697.65     26.90 o 
  15   2   3      255.05      252.37     21.94 o 
  16   2   3      412.97      416.44     23.97 o 
  17   2   3       82.41       86.85     25.38 o 
  18   2   3      429.96      400.24     23.38 o 
  19   2   3       74.47       80.62     22.92 o 
  20   2   3      171.35      165.97     21.21 o 
  21   2   3        7.39        5.15     23.01 o 
  22   2   3       82.42       60.66     24.06 o 
  23   2   3       52.53       82.07     27.28 o 
  24   2   3        2.85        5.77     27.30 o 
  25   2   3        2.90       39.40     24.94 o 
  26   2   3       50.04       65.80     24.54 o 
  27   2   3        1.83       -7.47     30.57 o 
  28   2   3        7.79      -29.63     63.66 o 
 -29   3   3        2.91       22.99     42.37 o 
 -28   3   3      190.62      245.57     42.39 o 
 -27   3   3      140.01      111.59     33.71 o 
 -26   3   3      127.23      149.39     29.03 o 
 -25   3   3       33.33       37.49     27.31 o 
 -24   3   3       51.35       48.32     24.42 o 
 -23   3   3      174.19      218.69     51.19 o 
 -22   3   3      363.01      353.10     31.40 o 
 -21   3   3       19.89      -28.40     28.40 o 
 -20   3   3      577.06      578.91     25.29 o 
 -19   3   3       10.54       16.32     35.02 o 
 -18   3   3       21.03       24.93     22.88 o 
 -17   3   3      380.72      429.37     21.61 o 
 -16   3   3        0.27      -26.42     26.42 o 
 -15   3   3     1140.82     1160.52     28.61 o 
 -14   3   3       88.26       79.21     24.36 o 
 -13   3   3      128.42       41.48     26.36 o 
 -12   3   3     2640.77     2612.42     50.82 o 
 -11   3   3     1217.96     1213.54     38.93 o 
 -10   3   3      552.80      491.39     31.02 o 
  -9   3   3      945.61      948.31     40.69 o 
  -8   3   3     2029.74     1969.30     48.63 o 
  -7   3   3     2854.33     2700.29     59.37 o 
  -6   3   3     6284.22     6442.49    166.25 o 
  -5   3   3      194.30      185.89     25.79 o 
  -4   3   3     2102.23     2128.09     39.59 o 
  -3   3   3       49.50       91.72     24.09 o 
  -2   3   3     1166.68     1205.42     31.31 o 
  -1   3   3       71.90       50.77     21.59 o 
   0   3   3     1605.22     1482.05     38.46 o 
   1   3   3     2054.90     1902.41     41.16 o 
   2   3   3       70.92       44.04     27.46 o 
   3   3   3      346.50      349.29     43.03 o 
   4   3   3     4560.91     4712.37     76.35 o 
   5   3   3      100.36       84.23     25.37 o 
   6   3   3       31.18       45.32     20.38 o 
   7   3   3     1045.12     1000.85     32.49 o 
   8   3   3        5.17        3.09     25.17 o 
   9   3   3     1790.26     1932.22     37.69 o 
  10   3   3      852.36      888.07     32.69 o 
  11   3   3       85.13      107.16     24.64 o 
  12   3   3      280.18      271.26     25.23 o 
  13   3   3      349.73      369.58     24.75 o 
  14   3   3      321.09      311.47     28.34 o 
  15   3   3     1230.27     1193.66     56.32 o 
  16   3   3      155.68      123.22     30.25 o 
  17   3   3     1389.07     1382.85     41.85 o 
  18   3   3      143.95      181.76     24.74 o 
  19   3   3      284.98      293.28     30.24 o 
  20   3   3      645.97      625.97     38.19 o 
  21   3   3       22.98       13.47     25.79 o 
  22   3   3      303.19      303.45     29.48 o 
  23   3   3      457.08      408.56     42.96 o 
  24   3   3       76.76       95.43     27.88 o 
  25   3   3      120.99       92.80     32.65 o 
  26   3   3        0.24      -22.00     33.57 o 
  27   3   3      100.45       97.99     31.97 o 
 -29   4   3       38.32       32.08     27.50 o 
 -28   4   3       10.23       19.38     27.32 o 
 -27   4   3      207.49      210.97     36.64 o 
 -26   4   3       19.28      -12.03     26.09 o 
 -25   4   3       21.21       26.02     27.18 o 
 -24   4   3       10.53       10.80     27.08 o 
 -23   4   3     1451.48     1468.92     44.95 o 
 -22   4   3      221.18      230.73     24.25 o 
 -21   4   3       71.81       84.46     20.93 o 
 -20   4   3       50.66       35.54     28.79 o 
 -19   4   3       35.23       33.72     30.24 o 
 -18   4   3       24.26       -3.01     43.14 o 
 -17   4   3        0.29       23.29     28.45 o 
 -16   4   3      702.74      669.18     33.49 o 
 -15   4   3      458.48      481.80     30.15 o 
 -14   4   3        5.57       12.64     42.34 o 
 -13   4   3      594.63      594.93     34.56 o 
 -12   4   3       19.76       21.42     50.18 o 
 -11   4   3      790.61      760.11     40.68 o 
 -10   4   3        0.20      -26.88     28.15 o 
  -9   4   3     1964.71     2061.65     71.88 o 
  -8   4   3      747.43      773.13     31.19 o 
  -7   4   3      109.00       66.25     22.91 o 
  -6   4   3     2883.25     3118.92     63.38 o 
  -5   4   3        0.29      -24.52     24.52 o 
  -4   4   3       11.32       31.27     24.61 o 
  -3   4   3      257.47      220.07     27.56 o 
  -2   4   3      996.20      979.28     28.40 o 
  -1   4   3     4669.19     4551.79     67.63 o 
   0   4   3     1337.87     1381.33     33.83 o 
   1   4   3      121.75       89.09     20.71 o 
   2   4   3      697.19      730.92     34.53 o 
   3   4   3       51.36       14.06     48.47 o 
   4   4   3     2784.52     2788.38     66.39 o 
   5   4   3     2184.79     2433.90     46.50 o 
   6   4   3      731.23      815.07     35.42 o 
   7   4   3     1302.36     1341.65     33.66 o 
   8   4   3      313.31      315.30     27.22 o 
   9   4   3      182.35      151.18     21.66 o 
  10   4   3       18.03       34.13     23.53 o 
  11   4   3      252.28      250.43     27.89 o 
  12   4   3       62.16      101.51     22.61 o 
  13   4   3       11.05       40.09     19.54 o 
  14   4   3       25.94       55.52     23.37 o 
  15   4   3       59.31       60.57     20.75 o 
  16   4   3       49.77       44.53     23.67 o 
  17   4   3       18.56       30.93     24.23 o 
  18   4   3       80.65       62.63     24.89 o 
  19   4   3      408.74      426.08     28.46 o 
  20   4   3       19.74        9.83     30.17 o 
  21   4   3      154.55      141.73     31.53 o 
  22   4   3       13.09       21.12     27.57 o 
  23   4   3       76.86       72.69     27.62 o 
  24   4   3      172.45      154.51     28.14 o 
  25   4   3        4.59       26.28     34.23 o 
  26   4   3       58.93       77.68     35.75 o 
 -28   5   3        1.19       23.75     27.50 o 
 -27   5   3      132.68      130.64     23.38 o 
 -26   5   3       15.32       -7.35     26.92 o 
 -25   5   3        3.38       16.18     24.49 o 
 -24   5   3        3.14       21.09     27.04 o 
 -23   5   3      437.22      426.21     24.05 o 
 -22   5   3        2.79       14.66     28.60 o 
 -21   5   3        0.02       -1.59     23.18 o 
 -20   5   3       69.85      104.22     30.30 o 
 -19   5   3      404.60      439.83     24.34 o 
 -18   5   3        0.03       -7.85     24.94 o 
 -17   5   3       44.16       53.70     26.95 o 
 -16   5   3      375.71      363.68     31.11 o 
 -15   5   3      806.99      894.24     48.72 o 
 -14   5   3       62.35       77.05     35.31 o 
 -13   5   3     1546.75     1547.32     41.09 o 
 -12   5   3     1281.56     1248.48     46.02 o 
 -11   5   3      352.40      346.62     26.71 o 
 -10   5   3      839.38      956.51     27.61 o 
  -9   5   3       13.58       -3.78     26.43 o 
  -8   5   3      485.35      464.64     26.14 o 
  -7   5   3      260.10      332.19     24.57 o 
  -6   5   3        0.34       -2.42     19.00 o 
  -5   5   3      130.20      147.21     27.07 o 
  -4   5   3        0.09       -4.85     25.09 o 
  -3   5   3      373.07      433.84     20.84 o 
  -2   5   3       18.76       27.10     18.14 o 
  -1   5   3       32.60       22.25     39.83 o 
   0   5   3     3705.87     3964.90     49.01 o 
   1   5   3       97.85      119.65     18.61 o 
   2   5   3       93.05       97.17     23.53 o 
   3   5   3        8.15       30.51     21.15 o 
   4   5   3      197.62      213.82     27.39 o 
   5   5   3      296.34      300.43     24.41 o 
   6   5   3     1628.95     1712.35     52.13 o 
   7   5   3     2536.58     2596.95     57.09 o 
   8   5   3       10.27       31.53     20.44 o 
   9   5   3       18.62       10.36     20.06 o 
  10   5   3      440.52      454.59     23.15 o 
  11   5   3      480.31      427.91     28.14 o 
  12   5   3       82.28       60.43     26.49 o 
  13   5   3        0.82        6.67     20.81 o 
  14   5   3       98.08       80.35     33.13 o 
  15   5   3      177.12      182.54     24.65 o 
  16   5   3       33.50       12.80     28.28 o 
  17   5   3       51.83       48.79     28.95 o 
  18   5   3      164.53      178.94     23.42 o 
  19   5   3       28.92       31.23     27.26 o 
  20   5   3      160.10      167.60     30.47 o 
  21   5   3      381.89      415.90     30.63 o 
  22   5   3      445.77      411.12     39.39 o 
  23   5   3       15.29       65.87     29.22 o 
  24   5   3       33.14       -2.54     35.33 o 
  25   5   3       27.96       55.74     35.48 o 
 -26   6   3       81.19      156.29     28.07 o 
 -25   6   3        6.92      -12.51     33.40 o 
 -24   6   3        0.30       29.94     54.50 o 
 -23   6   3      101.93      112.47     34.68 o 
 -22   6   3        3.49       27.81     24.85 o 
 -21   6   3       57.31       72.09     21.78 o 
 -20   6   3        2.91       27.15     30.18 o 
 -19   6   3      726.50      697.46     29.62 o 
 -18   6   3      209.96      209.48     26.55 o 
 -17   6   3      202.27      188.72     29.68 o 
 -16   6   3       54.83        3.15     35.33 o 
 -15   6   3      850.15      908.94     38.81 o 
 -14   6   3      226.96      210.12     30.49 o 
 -13   6   3      913.70      888.75     28.36 o 
 -12   6   3      208.12      235.91     26.30 o 
 -11   6   3       29.61       15.53     19.31 o 
 -10   6   3     2488.96     2552.38     60.69 o 
  -9   6   3      740.67      701.61     29.92 o 
  -8   6   3        5.16        6.91     21.23 o 
  -7   6   3      123.16      132.30     27.13 o 
  -6   6   3      495.33      486.91     30.05 o 
  -5   6   3      682.15      652.90     31.10 o 
  -4   6   3      161.99      165.88     26.96 o 
  -3   6   3      798.79      850.93     27.65 o 
  -2   6   3        5.90        9.66     21.34 o 
  -1   6   3       38.96       43.95     19.21 o 
   0   6   3       11.00       11.22     20.84 o 
   1   6   3        3.00      -12.86     20.33 o 
   2   6   3       42.91       57.91     19.79 o 
   3   6   3      369.28      405.19     23.92 o 
   4   6   3      461.78      486.01     27.88 o 
   5   6   3      346.95      392.06     26.99 o 
   6   6   3       32.51       50.10     23.04 o 
   7   6   3     1009.58     1009.69     29.91 o 
   8   6   3     1138.69     1121.21     29.16 o 
   9   6   3      207.50      189.81     25.33 o 
  10   6   3      474.70      441.79     30.51 o 
  11   6   3       29.64       29.31     22.77 o 
  12   6   3       63.80       56.96     23.31 o 
  13   6   3      315.72      333.84     21.47 o 
  14   6   3      270.23      322.67     29.11 o 
  15   6   3       17.34       -5.82     26.25 o 
  16   6   3        2.28       32.06     25.64 o 
  17   6   3      323.21      380.01     47.45 o 
  18   6   3      141.25      146.11     24.79 o 
  19   6   3      343.44      303.32     32.12 o 
  20   6   3        0.05       -2.46     26.25 o 
  21   6   3        5.32        0.71     28.93 o 
  22   6   3      224.61      189.56     31.26 o 
  23   6   3        2.51       26.49     28.30 o 
  24   6   3       78.68       85.15     36.44 o 
 -25   7   3        1.50       29.70     28.92 o 
 -24   7   3       90.88      111.14     27.30 o 
 -23   7   3        0.07       18.89     29.38 o 
 -22   7   3      121.22      153.11     27.86 o 
 -21   7   3        3.41        2.59     25.47 o 
 -20   7   3      689.58      682.29     46.74 o 
 -19   7   3      179.07      158.51     24.80 o 
 -18   7   3      355.77      366.94     32.20 o 
 -17   7   3      390.89      365.18     24.75 o 
 -16   7   3      835.16      842.36     35.70 o 
 -15   7   3      565.61      584.86     27.91 o 
 -14   7   3      554.35      573.80     25.92 o 
 -13   7   3      963.60     1013.66     29.47 o 
 -12   7   3      993.92      946.02     43.69 o 
 -11   7   3     1190.47     1204.86     34.19 o 
 -10   7   3       23.68       22.73     23.09 o 
  -9   7   3       78.16       91.04     25.73 o 
  -8   7   3     1749.96     1708.73     36.64 o 
  -7   7   3      545.61      563.36     28.23 o 
  -6   7   3      154.37      175.63     26.98 o 
  -5   7   3       22.00        6.32     25.86 o 
  -4   7   3       40.97       64.84     23.08 o 
  -3   7   3        4.85       23.99     21.60 o 
  -2   7   3       79.02       85.34     21.26 o 
  -1   7   3       61.07       61.36     19.90 o 
   0   7   3      102.87       96.64     21.27 o 
   1   7   3       86.30       85.65     22.09 o 
   2   7   3      295.58      239.91     22.68 o 
   3   7   3        1.22       17.33     23.87 o 
   4   7   3      202.78      202.61     30.21 o 
   5   7   3     1078.41     1085.76     31.10 o 
   6   7   3      389.21      391.31     24.55 o 
   7   7   3       72.78       59.79     26.94 o 
   8   7   3      373.23      403.75     27.15 o 
   9   7   3     2101.87     2029.55     34.27 o 
  10   7   3      359.76      352.29     29.94 o 
  11   7   3      221.99      212.45     29.99 o 
  12   7   3      888.03      834.90     29.98 o 
  13   7   3      370.76      336.55     24.08 o 
  14   7   3      528.72      463.63     28.33 o 
  15   7   3     2475.09     2257.37     49.21 o 
  16   7   3      147.23      178.39     25.63 o 
  17   7   3      164.25      150.50     22.78 o 
  18   7   3       12.19      -13.29     24.42 o 
  19   7   3       91.16      103.90     28.98 o 
  20   7   3        5.07       10.23     24.22 o 
  21   7   3       29.57       48.68     28.07 o 
  22   7   3        0.06       -3.77     37.88 o 
  23   7   3        0.80      -11.98     41.82 o 
 -23   8   3        2.62        5.94     25.39 o 
 -22   8   3      126.52      114.34     24.63 o 
 -21   8   3      109.09      111.60     20.99 o 
 -20   8   3        8.98       12.09     30.71 o 
 -19   8   3      370.82      360.39     36.01 o 
 -18   8   3       77.12       90.34     26.89 o 
 -17   8   3      326.54      313.02     28.34 o 
 -16   8   3        5.56       -2.81     30.74 o 
 -15   8   3      552.19      546.38     32.21 o 
 -14   8   3        6.87        5.83     24.86 o 
 -13   8   3       15.74       46.56     25.67 o 
 -12   8   3       20.85       30.17     28.96 o 
 -11   8   3       81.90       70.83     25.88 o 
 -10   8   3        2.15        8.06     28.31 o 
  -9   8   3        6.26       -0.96     24.25 o 
  -8   8   3       62.71       74.95     24.54 o 
  -7   8   3       10.90       29.63     23.81 o 
  -6   8   3      164.05      179.89     26.57 o 
  -5   8   3       50.84       24.41     28.46 o 
  -4   8   3        6.96      -11.18     24.00 o 
  -3   8   3       76.57       94.63     21.61 o 
  -2   8   3       20.87       19.01     19.14 o 
  -1   8   3        0.81       20.37     20.50 o 
   0   8   3       68.70       54.56     20.70 o 
   1   8   3       98.61       99.38     22.31 o 
   2   8   3      616.63      616.41     29.12 o 
   3   8   3      114.37      126.47     22.73 o 
   4   8   3       25.61       60.17     27.60 o 
   5   8   3       38.04       66.13     25.12 o 
   6   8   3      311.07      310.09     31.72 o 
   7   8   3      169.86      227.69     55.01 o 
   8   8   3       54.21       79.24     23.95 o 
   9   8   3        8.80       21.21     24.59 o 
  10   8   3        8.40       39.51     29.07 o 
  11   8   3      271.54      262.60     23.70 o 
  12   8   3        0.12       -9.73     24.76 o 
  13   8   3       51.55       80.74     25.87 o 
  14   8   3      253.99      217.11     26.86 o 
  15   8   3       81.70       79.91     26.06 o 
  16   8   3       37.06       76.30     26.87 o 
  17   8   3       51.40       41.98     30.50 o 
  18   8   3       27.91       18.32     32.09 o 
  19   8   3        4.72      -20.54     28.73 o 
  20   8   3       35.91       38.10     33.74 o 
  21   8   3        3.45       24.04     28.96 o 
 -21   9   3        4.19      -11.00     21.73 o 
 -20   9   3      114.36      184.99     25.47 o 
 -19   9   3      165.18      151.14     27.09 o 
 -18   9   3      116.33      100.21     28.42 o 
 -17   9   3        3.96       -5.14     31.42 o 
 -16   9   3      207.71      260.68     28.09 o 
 -15   9   3        6.35        3.94     29.17 o 
 -14   9   3      257.49      281.53     26.43 o 
 -13   9   3        0.31       10.29     27.74 o 
 -12   9   3      171.99      199.24     43.76 o 
 -11   9   3        8.32       34.43     30.86 o 
 -10   9   3      127.39      115.81     23.47 o 
  -9   9   3      577.99      558.68     29.88 o 
  -8   9   3       60.25       80.22     30.52 o 
  -7   9   3      150.56      173.76     31.03 o 
  -6   9   3       99.53       93.77     30.15 o 
  -5   9   3       42.83       35.77     30.08 o 
  -4   9   3      496.63      521.24     29.42 o 
  -3   9   3     1463.87     1394.97     34.78 o 
  -2   9   3      355.59      379.84     24.87 o 
  -1   9   3       99.29      109.37     26.03 o 
   0   9   3      470.48      430.95     23.54 o 
   1   9   3      117.61      161.59     25.98 o 
   2   9   3        1.39        8.37     30.81 o 
   3   9   3        3.20        4.05     23.58 o 
   4   9   3      123.33      194.96     41.58 o 
   5   9   3        1.44        8.91     30.52 o 
   6   9   3        2.19        9.20     27.30 o 
   7   9   3        1.01      -19.72     25.10 o 
   8   9   3       86.14       87.36     27.55 o 
   9   9   3       91.09      103.98     28.89 o 
  10   9   3       48.35       77.28     29.99 o 
  11   9   3      172.70      148.40     24.07 o 
  12   9   3       20.34       26.86     30.31 o 
  13   9   3       20.46       10.69     31.34 o 
  14   9   3       66.91       47.65     28.68 o 
  15   9   3      291.33      255.69     29.91 o 
  16   9   3       72.88       54.06     33.00 o 
  17   9   3        0.09      -16.92     32.08 o 
  18   9   3        0.52       27.07     34.01 o 
  19   9   3      112.54      108.41     27.70 o 
 -18  10   3        2.74       11.01     31.46 o 
 -17  10   3      142.46      144.48     31.26 o 
 -16  10   3       46.60       22.56     34.71 o 
 -15  10   3      144.01      202.31     49.37 o 
 -14  10   3      286.98      312.94     29.43 o 
 -13  10   3       51.08       24.67     30.30 o 
 -12  10   3        2.64       -7.15     24.78 o 
 -11  10   3        1.94       26.84     33.70 o 
 -10  10   3        0.18       30.12     28.37 o 
  -9  10   3        4.76       29.45     24.20 o 
  -8  10   3       32.71       39.98     24.32 o 
  -7  10   3       66.67       92.88     31.93 o 
  -6  10   3       22.55       -3.14     32.39 o 
  -5  10   3      350.88      378.58     33.54 o 
  -4  10   3      994.23      931.73     37.67 o 
  -3  10   3       60.35       68.41     43.87 o 
  -2  10   3      202.48      199.53     28.59 o 
  -1  10   3      296.53      274.37     25.64 o 
   0  10   3      490.79      426.69     26.47 o 
   1  10   3     1375.36     1236.81     33.06 o 
   2  10   3     1026.18      906.14     80.34 o 
   3  10   3      387.86      360.93     46.25 o 
   4  10   3       39.98       30.45     26.84 o 
   5  10   3        0.39        3.39     31.72 o 
   6  10   3      111.27      106.06     33.67 o 
   7  10   3        0.51        1.42     33.31 o 
   8  10   3      204.18      233.91     29.63 o 
   9  10   3      128.64      180.27     34.97 o 
  10  10   3        1.85       29.70     24.58 o 
  11  10   3        2.18       39.25     27.48 o 
  12  10   3       75.75      122.03     33.35 o 
  13  10   3        0.71       -7.23     33.80 o 
  14  10   3        3.00        6.38     29.11 o 
  15  10   3       30.43        4.29     29.93 o 
  16  10   3       58.92       45.11     30.93 o 
 -14  11   3      130.12      156.38     31.78 o 
 -13  11   3        7.18       44.24     31.42 o 
 -12  11   3        3.20       51.56     30.32 o 
 -11  11   3       41.97       42.20     34.50 o 
 -10  11   3       30.69       36.07     34.58 o 
  -9  11   3       21.66       57.59     33.74 o 
  -8  11   3      112.33       92.76     31.45 o 
  -7  11   3       18.25       11.75     24.63 o 
  -6  11   3        3.51       34.64     32.63 o 
  -5  11   3      126.70      124.16     32.07 o 
  -4  11   3      204.72      207.19     33.01 o 
  -3  11   3        3.28      -12.42     26.68 o 
  -2  11   3       57.07       75.26     28.71 o 
  -1  11   3       31.43       21.47     23.09 o 
   0  11   3       84.25       83.99     28.00 o 
   1  11   3        3.59       48.45     32.22 o 
   2  11   3       31.04       41.92     35.81 o 
   3  11   3      283.16      241.31     32.98 o 
   4  11   3       66.46       21.05     35.87 o 
   5  11   3        0.28       51.55     35.22 o 
   6  11   3       34.66       45.47     29.28 o 
   7  11   3       37.06       46.46     31.46 o 
   8  11   3      143.88      161.30     25.91 o 
   9  11   3        0.33       39.94     31.78 o 
  10  11   3        0.16        4.06     29.82 o 
  11  11   3       76.34       77.22     34.87 o 
  12  11   3       22.04       42.94     36.02 o 
  -8  12   3       43.57       31.07     46.82 o 
  -7  12   3        0.02        7.34     31.46 o 
  -6  12   3        0.10       15.99     37.61 o 
  -5  12   3       10.65        1.62     30.97 o 
  -4  12   3       80.83       76.92     36.09 o 
  -3  12   3      116.25       95.44     36.72 o 
  -2  12   3       15.83       15.30     35.90 o 
  -1  12   3        5.78       15.27     31.07 o 
   0  12   3        9.64       18.50     34.72 o 
   1  12   3       57.23       98.16     34.85 o 
   2  12   3        3.73       28.87     37.52 o 
   3  12   3        3.15      -28.19     28.19 o 
   4  12   3       19.30       24.16     31.62 o 
   5  12   3       59.11       91.48     38.57 o 
   6  12   3       18.02       -3.21     49.08 o 
 -30   0   4       43.20       15.68     44.30 o 
 -29   0   4      114.64       98.46     59.95 o 
 -28   0   4        6.96      -11.10     60.63 o 
 -27   0   4       22.83       64.34     39.44 o 
 -26   0   4      636.25      737.67     60.87 o 
 -25   0   4        0.01        9.41     38.97 o 
 -24   0   4      190.93      163.37     39.12 o 
 -23   0   4        6.36       10.99     51.69 o 
 -22   0   4      880.32      923.59     45.16 o 
 -21   0   4       17.97       45.46     54.25 o 
 -20   0   4     2447.47     2511.01     58.13 o 
 -19   0   4     1257.99     1292.21     61.31 o 
 -18   0   4     2715.58     2944.30     70.64 o 
 -17   0   4     2702.19     2659.65     58.92 o 
 -16   0   4     1639.56     1765.56     62.20 o 
 -15   0   4        2.95      -20.19     46.97 o 
 -14   0   4     2302.88     2317.99     67.78 o 
 -13   0   4      350.26      417.03     49.06 o 
 -12   0   4     2338.96     2499.92     61.01 o 
 -11   0   4      758.69      667.94     41.10 o 
 -10   0   4    10151.30    10418.79    125.48 o 
  -9   0   4     2672.47     2869.01     74.94 o 
  -8   0   4       50.42       86.27     45.50 o 
  -2   0   4      103.22       31.98     40.46 o 
  -1   0   4     8541.74     7928.52    132.41 o 
   0   0   4     1389.21     1404.22     66.01 o 
   1   0   4     3602.45     3603.37     95.09 o 
   2   0   4        6.77       40.34     29.22 o 
   3   0   4     1590.95     1617.36     51.13 o 
   4   0   4    13790.47    15298.37    411.33 o 
   5   0   4     2312.93     2560.45     60.48 o 
   6   0   4    16185.63    17370.47    136.30 o 
   7   0   4     2681.96     2725.08     69.36 o 
   8   0   4      246.69      295.78     34.93 o 
   9   0   4      942.08      897.07     36.81 o 
  10   0   4     1188.25     1104.82     46.23 o 
  11   0   4     1133.72     1171.97     59.52 o 
  12   0   4      173.15      193.68     33.62 o 
  13   0   4        5.80        7.91     26.31 o 
  14   0   4      522.54      547.94     38.28 o 
  15   0   4      757.78      759.03     40.16 o 
  16   0   4      413.12      408.36     40.37 o 
  17   0   4      490.35      477.08     40.22 o 
  18   0   4      229.25      247.98     33.70 o 
  19   0   4      998.36      960.21     78.87 o 
  20   0   4      211.02      179.96     31.00 o 
  21   0   4      715.83      712.78     44.82 o 
  22   0   4     1225.63     1168.06     47.54 o 
  23   0   4      125.60      153.06     41.44 o 
  24   0   4        0.93        2.43     34.26 o 
  25   0   4      706.38      772.08     47.02 o 
  26   0   4      138.70      117.94     62.88 o 
  27   0   4       22.18       -3.74     35.22 o 
 -29   1   4       27.35       -9.29     32.69 o 
 -28   1   4      256.98      260.10     39.27 o 
 -27   1   4        6.61       13.84     41.04 o 
 -26   1   4       35.48       88.99     38.78 o 
 -25   1   4      251.37      278.29     32.51 o 
 -24   1   4        2.35       -5.14     38.24 o 
 -23   1   4      395.71      426.63     28.83 o 
 -22   1   4      503.27      503.02     40.07 o 
 -21   1   4      164.30      120.77     36.80 o 
 -20   1   4       81.52      110.02     26.22 o 
 -19   1   4      248.34      226.44     30.80 o 
 -18   1   4       22.85       16.15     34.64 o 
 -17   1   4      446.80      461.23     66.13 o 
 -16   1   4      508.44      508.83     37.48 o 
 -15   1   4      690.03      701.62     30.10 o 
 -14   1   4       49.08       50.43     28.16 o 
 -13   1   4       68.60      102.87     27.68 o 
 -12   1   4     1293.97     1238.69     34.34 o 
 -11   1   4        0.02       43.67     31.97 o 
 -10   1   4     2772.73     2723.20     74.97 o 
  -9   1   4     2127.86     2033.35     59.82 o 
  -8   1   4     3479.66     3425.46     77.89 o 
  -7   1   4       18.13       48.12     44.56 o 
  -6   1   4        0.00        9.88     41.31 o 
  -5   1   4     2030.63     1912.49     68.48 o 
  -3   1   4      746.18      741.26     49.61 o 
  -2   1   4      155.62      112.99     41.83 o 
  -1   1   4      818.57      867.47     40.23 o 
   0   1   4     3224.45     3191.84     64.76 o 
   1   1   4      128.13      126.11     25.31 o 
   2   1   4       24.22       37.04     24.79 o 
   3   1   4     1891.73     1750.70     55.37 o 
   4   1   4    10029.96    10408.77    168.84 o 
   5   1   4     3338.01     3748.04     70.61 o 
   6   1   4      126.86      146.03     21.38 o 
   7   1   4      247.11      295.18     25.40 o 
   8   1   4        4.68       15.53     21.12 o 
   9   1   4      766.82      724.53     39.74 o 
  10   1   4      151.79      171.73     21.34 o 
  11   1   4      868.26      902.46     28.53 o 
  12   1   4      573.68      630.21     27.24 o 
  13   1   4        0.98       -8.90     20.43 o 
  14   1   4      212.27      223.04     19.74 o 
  15   1   4      621.59      643.97     26.24 o 
  16   1   4      802.11      760.80     28.38 o 
  17   1   4     2918.09     3059.09     50.65 o 
  18   1   4       12.19       -5.53     23.34 o 
  19   1   4        4.98       11.64     22.88 o 
  20   1   4      437.11      429.54     25.99 o 
  21   1   4      147.05      157.30     24.87 o 
  22   1   4       98.60      131.25     22.94 o 
  23   1   4        2.81        7.56     23.67 o 
  24   1   4       74.91       99.46     29.70 o 
  25   1   4       11.66       -5.79     29.91 o 
  26   1   4        3.03       38.12     28.19 o 
  27   1   4        0.06      -11.37     38.34 o 
 -29   2   4       29.45       79.47     29.95 o 
 -28   2   4       11.48       18.51     35.81 o 
 -27   2   4        9.94       11.77     55.03 o 
 -26   2   4      252.14      228.72     40.66 o 
 -25   2   4      115.72       69.97     31.39 o 
 -24   2   4     1679.42     1660.13     30.72 o 
 -23   2   4     2043.13     1926.89     33.95 o 
 -22   2   4      726.34      671.14     30.52 o 
 -21   2   4       72.82       35.64     26.29 o 
 -20   2   4     2579.47     2667.53     61.55 o 
 -19   2   4      269.13      282.59     44.59 o 
 -18   2   4     1760.92     1686.99     35.41 o 
 -17   2   4      408.53      415.60     29.12 o 
 -16   2   4      472.70      443.83     58.19 o 
 -15   2   4     6680.44     6983.05    168.43 o 
 -14   2   4      970.16      971.37     45.07 o 
 -13   2   4      500.35      465.54     25.17 o 
 -12   2   4     3401.53     3439.23    138.51 o 
 -11   2   4     3295.74     3379.38     79.63 o 
 -10   2   4     1188.55     1196.03     61.24 o 
  -9   2   4     1478.37     1607.48     57.21 o 
  -8   2   4      147.60      122.89     48.00 o 
  -7   2   4     9301.22     9818.71    130.06 o 
  -6   2   4      429.67      431.13     53.38 o 
  -5   2   4     6972.88     6927.01     79.60 o 
  -4   2   4     2637.62     2255.35    119.95 o 
  -3   2   4       25.54       46.06     23.26 o 
  -2   2   4     1864.18     2045.69    190.31 o 
  -1   2   4      811.16      783.40     40.62 o 
   0   2   4      266.91      235.76     22.66 o 
   1   2   4     1758.56     1771.63     64.27 o 
   2   2   4     3711.04     3912.63     54.81 o 
   3   2   4     6544.62     6714.02    154.37 o 
   4   2   4     4841.27     5539.83     64.07 o 
   5   2   4      401.06      361.58     23.74 o 
   6   2   4      405.71      465.82     28.14 o 
   7   2   4     4113.34     4221.20     58.07 o 
   8   2   4     5738.85     5710.55     98.01 o 
   9   2   4      309.38      315.91     25.90 o 
  10   2   4        0.19       21.67     16.02 o 
  11   2   4      174.81      185.43     19.46 o 
  12   2   4       39.25       58.60     18.87 o 
  13   2   4     1967.16     1976.01     62.40 o 
  14   2   4      456.91      484.78     20.54 o 
  15   2   4     1215.38     1188.02     26.06 o 
  16   2   4      933.74      910.89     32.36 o 
  17   2   4     4757.09     4662.50    103.85 o 
  18   2   4      130.28      111.03     24.80 o 
  19   2   4       65.83       64.42     25.42 o 
  20   2   4        9.36        9.10     22.50 o 
  21   2   4       26.56       13.30     26.83 o 
  22   2   4       17.22       35.60     27.45 o 
  23   2   4       90.92       82.32     25.47 o 
  24   2   4       97.61       83.79     27.52 o 
  25   2   4       65.96       54.26     25.81 o 
  26   2   4      134.60      129.87     25.95 o 
 -29   3   4        0.02      -17.82     27.94 o 
 -28   3   4      123.82      182.49     28.28 o 
 -27   3   4       99.44       59.61     35.33 o 
 -26   3   4      429.83      481.93     30.82 o 
 -25   3   4       33.77       -6.12     23.79 o 
 -24   3   4        6.39      -13.62     30.64 o 
 -23   3   4        0.00      -14.16     24.59 o 
 -22   3   4      288.85      317.37     28.80 o 
 -21   3   4        0.01       -5.41     26.90 o 
 -20   3   4        0.87      -12.15     29.03 o 
 -19   3   4      325.08      277.75     29.56 o 
 -18   3   4      297.15      277.52     21.35 o 
 -17   3   4       10.38        3.43     23.69 o 
 -16   3   4      244.53      299.01     28.48 o 
 -15   3   4      149.17      169.82     28.17 o 
 -14   3   4      205.49      176.80     30.18 o 
 -13   3   4      629.99      644.50     37.67 o 
 -12   3   4        0.30      -34.41     34.41 o 
 -11   3   4      999.02     1025.87     37.21 o 
 -10   3   4       15.08       16.80     33.28 o 
  -9   3   4       24.48        8.92     23.65 o 
  -8   3   4        6.57       10.75     25.14 o 
  -7   3   4     1579.66     1737.41     73.97 o 
  -6   3   4     1637.51     1557.11     34.91 o 
  -5   3   4       98.20       99.63     30.62 o 
  -4   3   4        9.11        4.79     69.07 o 
  -3   3   4     4024.63     3975.22     65.51 o 
  -2   3   4       31.10       29.53     41.08 o 
  -1   3   4      194.38      199.23     21.18 o 
   0   3   4       87.92       95.65     20.33 o 
   1   3   4       79.33       91.53     24.32 o 
   2   3   4     1736.35     1702.39     75.12 o 
   3   3   4       40.21       21.31     31.60 o 
   4   3   4      261.37      322.63     28.52 o 
   5   3   4      236.88      331.80     32.39 o 
   6   3   4      421.01      419.65     34.39 o 
   7   3   4      170.61      147.54     30.48 o 
   8   3   4     1443.91     1499.61     33.91 o 
   9   3   4      277.62      322.08     22.44 o 
  10   3   4      454.90      466.00     25.37 o 
  11   3   4        1.81        9.24     23.72 o 
  12   3   4     1110.81     1151.84     45.40 o 
  13   3   4      147.75      153.77     22.51 o 
  14   3   4      587.81      644.42     40.46 o 
  15   3   4        5.04      -18.34     18.34 o 
  16   3   4     1309.26     1290.79     32.88 o 
  17   3   4      210.42      172.70     23.02 o 
  18   3   4      245.61      240.10     24.43 o 
  19   3   4       46.33       38.88     25.67 o 
  20   3   4      455.95      432.95     27.77 o 
  21   3   4        0.22       47.62     26.55 o 
  22   3   4       48.43       61.34     24.39 o 
  23   3   4       23.03       72.89     27.34 o 
  24   3   4        4.08       30.16     29.24 o 
  25   3   4       67.05       90.38     34.96 o 
  26   3   4        8.14       16.13     35.84 o 
 -28   4   4       14.29       54.66     35.58 o 
 -27   4   4      227.06      158.14     37.24 o 
 -26   4   4        9.51       -7.83     29.36 o 
 -25   4   4      153.99      142.93     26.48 o 
 -24   4   4      299.06      308.02     28.73 o 
 -23   4   4       13.54        6.77     24.78 o 
 -22   4   4      424.25      405.78     26.57 o 
 -21   4   4       20.57        4.55     26.63 o 
 -20   4   4      426.30      486.11     23.82 o 
 -19   4   4       15.60      -29.30     29.30 o 
 -18   4   4     1114.41     1096.78     28.21 o 
 -17   4   4     1517.58     1538.72     32.35 o 
 -16   4   4      140.82      181.94     25.71 o 
 -15   4   4       39.48       42.67     63.52 o 
 -14   4   4       90.06       97.02     48.08 o 
 -13   4   4      278.21      254.16     35.39 o 
 -12   4   4       15.27       -3.52     27.26 o 
 -11   4   4       18.29       -8.88     28.01 o 
 -10   4   4      993.74     1025.19     37.19 o 
  -9   4   4       28.13       33.00     25.38 o 
  -8   4   4      158.08      167.67     22.44 o 
  -7   4   4      315.54      286.36     24.09 o 
  -6   4   4     3041.22     2985.29     42.46 o 
  -5   4   4       18.41       43.07     20.46 o 
  -4   4   4        4.92        7.60     24.71 o 
  -3   4   4     1234.24     1217.20     33.88 o 
  -2   4   4      716.26      724.57     25.64 o 
  -1   4   4        0.15       31.72     24.97 o 
   0   4   4     1204.15     1280.29     78.85 o 
   1   4   4      153.26      129.18     24.97 o 
   2   4   4        0.21       -5.47     25.07 o 
   3   4   4       75.38       80.96     25.94 o 
   4   4   4      559.36      565.32     35.32 o 
   5   4   4      247.25      246.81     61.51 o 
   6   4   4       95.36       87.41     48.38 o 
   7   4   4     1085.04     1222.65     30.90 o 
   8   4   4      492.99      560.07     31.76 o 
   9   4   4        5.03        4.91     83.59 o 
  10   4   4        4.43       -5.09     28.76 o 
  11   4   4       84.40       72.45     29.72 o 
  12   4   4        0.54       14.16     23.20 o 
  13   4   4      156.96      163.16     26.54 o 
  14   4   4      298.01      273.66     26.19 o 
  15   4   4      378.84      420.17     26.39 o 
  16   4   4      265.31      235.17     32.64 o 
  17   4   4       47.84      -16.94     30.81 o 
  18   4   4      172.04      219.00     29.68 o 
  19   4   4      356.15      329.87     25.09 o 
  20   4   4      215.99      218.51     27.74 o 
  21   4   4      244.25      209.24     25.75 o 
  22   4   4      142.27      116.72     27.97 o 
  23   4   4        7.41       22.53     29.47 o 
  24   4   4      131.23      130.92     27.39 o 
  25   4   4      151.64      187.38     29.64 o 
 -27   5   4        6.59       19.19     31.38 o 
 -26   5   4      212.30      181.87     31.43 o 
 -25   5   4       36.07       67.96     30.29 o 
 -24   5   4      119.50      103.13     33.16 o 
 -23   5   4      318.38      311.03     34.53 o 
 -22   5   4       31.22       60.58     26.80 o 
 -21   5   4      590.67      535.41     36.19 o 
 -20   5   4       37.32      -13.06     23.58 o 
 -19   5   4      521.90      585.17     45.16 o 
 -18   5   4      596.30      624.15     28.83 o 
 -17   5   4       24.51      -28.37     28.37 o 
 -16   5   4      282.20      342.48     37.32 o 
 -15   5   4      156.71      112.32     29.90 o 
 -14   5   4       90.38       74.26     41.03 o 
 -13   5   4      163.07      162.44     28.46 o 
 -12   5   4        6.69       26.07     19.64 o 
 -11   5   4      123.92      135.25     23.36 o 
 -10   5   4      211.85      232.68     22.38 o 
  -9   5   4       95.74       91.25     27.39 o 
  -8   5   4      211.73      242.79     24.85 o 
  -7   5   4     1117.15     1148.18     33.85 o 
  -6   5   4      606.68      604.53     30.50 o 
  -5   5   4      240.43      295.49     27.49 o 
  -4   5   4      142.48      158.35     26.51 o 
  -3   5   4       30.31       45.12     28.10 o 
  -2   5   4      472.06      499.81     26.64 o 
  -1   5   4     1132.06     1170.07     28.82 o 
   0   5   4     1477.21     1475.06     32.44 o 
   1   5   4       16.01       41.07     24.02 o 
   2   5   4      121.96      186.65     22.74 o 
   3   5   4      151.07      150.16     27.06 o 
   4   5   4       12.74       -7.42     22.23 o 
   5   5   4     1399.87     1398.84     37.62 o 
   6   5   4     1387.85     1412.70     37.10 o 
   7   5   4       46.42       33.68     26.80 o 
   8   5   4      147.84       89.03     32.20 o 
   9   5   4       41.06       47.40     31.44 o 
  10   5   4      238.92      234.84     28.03 o 
  11   5   4      213.87      244.27     30.98 o 
  12   5   4      135.41      176.91     25.27 o 
  13   5   4     1269.28     1305.53     48.53 o 
  14   5   4      181.92      165.73     24.54 o 
  15   5   4     1357.25     1398.11     34.88 o 
  16   5   4     1107.58     1077.63     30.29 o 
  17   5   4        2.73        0.83     26.57 o 
  18   5   4      247.19      231.50     33.31 o 
  19   5   4       39.99      102.05     32.80 o 
  20   5   4       26.32       31.72     26.48 o 
  21   5   4      116.92      118.84     28.74 o 
  22   5   4       96.70      160.12     29.37 o 
  23   5   4      126.07      119.47     27.89 o 
  24   5   4        0.76        0.95     35.74 o 
 -26   6   4        0.15       12.05     31.94 o 
 -25   6   4      127.61       97.42     26.56 o 
 -24   6   4       80.27       78.66     30.84 o 
 -23   6   4       36.86       39.35     28.40 o 
 -22   6   4      125.53      155.63     52.13 o 
 -21   6   4       43.37       48.64     27.23 o 
 -20   6   4       36.79       63.57     27.44 o 
 -19   6   4        4.74      -12.11     29.49 o 
 -18   6   4      122.93      115.61     36.52 o 
 -17   6   4      734.86      644.21     34.27 o 
 -16   6   4     1651.37     1629.88     38.63 o 
 -15   6   4      576.20      590.14     32.18 o 
 -14   6   4      323.12      310.01     24.26 o 
 -13   6   4       82.26       62.56     24.70 o 
 -12   6   4      314.66      281.79     27.78 o 
 -11   6   4      641.47      601.85     42.81 o 
 -10   6   4      437.76      407.35     30.55 o 
  -9   6   4      310.42      300.75     25.41 o 
  -8   6   4      129.46      122.52     24.09 o 
  -7   6   4      103.47      141.58     27.08 o 
  -6   6   4      182.49      147.49     27.01 o 
  -5   6   4      157.03      156.51     23.60 o 
  -4   6   4      489.62      486.46     29.96 o 
  -3   6   4      295.38      278.79     30.56 o 
  -2   6   4      802.42      832.75     26.38 o 
  -1   6   4      189.74      206.43     25.77 o 
   0   6   4       14.52        4.80     21.01 o 
   1   6   4       26.47       33.81     26.19 o 
   2   6   4       44.00       12.27     32.54 o 
   3   6   4      301.38      324.59     50.80 o 
   4   6   4     1620.11     1682.47     42.99 o 
   5   6   4     1366.78     1355.95     34.45 o 
   6   6   4      593.19      599.46     28.49 o 
   7   6   4        0.00      -25.64     25.64 o 
   8   6   4      885.11      843.21     33.81 o 
   9   6   4      356.01      339.14     28.84 o 
  10   6   4     2190.96     2179.04     41.51 o 
  11   6   4      607.36      644.47     39.61 o 
  12   6   4      901.58      909.82     41.09 o 
  13   6   4       35.68       57.49     26.90 o 
  14   6   4      578.20      554.07     27.91 o 
  15   6   4      245.50      242.34     25.07 o 
  16   6   4      316.79      294.49     30.64 o 
  17   6   4      196.83      158.79     24.04 o 
  18   6   4       30.88       48.98     24.91 o 
  19   6   4       54.68       47.26     27.73 o 
  20   6   4      401.80      377.25     32.36 o 
  21   6   4      230.10      229.11     36.93 o 
  22   6   4        0.11       17.56     26.84 o 
  23   6   4       11.10       30.58     32.33 o 
 -24   7   4      131.37      107.57     38.37 o 
 -23   7   4        0.05       24.32     26.74 o 
 -22   7   4      393.31      394.08     31.32 o 
 -21   7   4       50.35       45.12     21.96 o 
 -20   7   4       15.69      -22.62     22.62 o 
 -19   7   4      164.79      145.81     31.71 o 
 -18   7   4       19.33       36.53     31.89 o 
 -17   7   4       29.43       16.08     25.53 o 
 -16   7   4        0.21       16.22     24.97 o 
 -15   7   4      237.16      260.93     22.03 o 
 -14   7   4      624.56      608.35     32.50 o 
 -13   7   4     1196.44     1137.94     35.59 o 
 -12   7   4      310.45      330.22     27.37 o 
 -11   7   4       95.84      116.19     23.36 o 
 -10   7   4        1.95       13.09     29.00 o 
  -9   7   4      779.28      746.47     35.07 o 
  -8   7   4     2264.95     2313.54     55.37 o 
  -7   7   4        8.10      -22.79     25.64 o 
  -6   7   4     1104.08     1171.03     37.01 o 
  -5   7   4       52.39       49.26     22.46 o 
  -4   7   4      106.81       94.82     28.15 o 
  -3   7   4        2.95       24.77     22.92 o 
  -2   7   4      183.34      236.61     26.52 o 
  -1   7   4       87.82       82.44     25.23 o 
   0   7   4      165.88      176.46     20.90 o 
   1   7   4      704.59      725.16     31.02 o 
   2   7   4      357.15      346.96     27.05 o 
   3   7   4      126.46      138.78     27.81 o 
   4   7   4      261.90      262.32     26.20 o 
   5   7   4       16.92       42.26     28.46 o 
   6   7   4      103.43      129.78     35.40 o 
   7   7   4      165.31      184.06     40.96 o 
   8   7   4      293.47      316.98     41.13 o 
   9   7   4       13.92       22.07     47.20 o 
  10   7   4     1721.57     1862.21     49.95 o 
  11   7   4        3.09       23.76     37.01 o 
  12   7   4        0.48        2.24     35.27 o 
  13   7   4       13.60       -2.89     37.75 o 
  14   7   4     1019.67     1039.21     33.93 o 
  15   7   4      364.76      378.95     24.65 o 
  16   7   4       93.46       72.13     26.73 o 
  17   7   4      146.15      121.87     28.47 o 
  18   7   4      167.69      132.96     25.97 o 
  19   7   4      216.92      203.92     29.35 o 
  20   7   4        0.21       20.55     28.55 o 
  21   7   4        2.91       13.17     26.17 o 
 -23   8   4       24.49       79.95     43.62 o 
 -22   8   4        7.52       43.95     25.12 o 
 -21   8   4        0.20      -22.04     25.34 o 
 -20   8   4        4.20       35.67     24.13 o 
 -19   8   4      223.26      201.99     31.79 o 
 -18   8   4       29.60       50.60     30.89 o 
 -17   8   4        0.85      -13.40     28.03 o 
 -16   8   4        5.53      -17.26     24.17 o 
 -15   8   4       75.30       63.54     26.33 o 
 -14   8   4       29.16       42.01     26.17 o 
 -13   8   4      313.50      314.06     32.32 o 
 -12   8   4      338.94      343.83     28.17 o 
 -11   8   4     1263.11     1197.00     64.26 o 
 -10   8   4      112.97      160.95     30.79 o 
  -9   8   4      417.04      446.98     32.41 o 
  -8   8   4      410.26      394.96     31.85 o 
  -7   8   4      152.09      114.87     29.28 o 
  -6   8   4       28.73       43.35     27.13 o 
  -5   8   4      226.51      238.78     27.51 o 
  -4   8   4      431.39      472.29     33.44 o 
  -3   8   4       14.78       32.67     28.25 o 
  -2   8   4      125.26      115.05     21.04 o 
  -1   8   4      334.96      323.46     27.59 o 
   0   8   4      304.47      298.49     22.63 o 
   1   8   4        6.69      -16.13     27.05 o 
   2   8   4      293.69      272.74     28.40 o 
   3   8   4       62.37       40.61     26.25 o 
   4   8   4        1.67      -12.28     26.37 o 
   5   8   4      111.89      132.17     32.79 o 
   6   8   4        1.38       -0.45     28.10 o 
   7   8   4       34.36        4.83     31.60 o 
   8   8   4        8.63       -7.55     29.25 o 
   9   8   4      194.42      238.56     37.71 o 
  10   8   4      251.14      280.06     39.39 o 
  11   8   4     1588.29     1513.84     36.38 o 
  12   8   4       12.17      -30.80     38.93 o 
  13   8   4       37.83       67.68     60.40 o 
  14   8   4        8.24        2.64     26.60 o 
  15   8   4        3.06       74.55     32.39 o 
  16   8   4       16.07       -6.48     38.90 o 
  17   8   4       13.55        7.91     36.56 o 
  18   8   4       66.73      116.64     35.75 o 
  19   8   4       15.95       19.52     31.60 o 
 -20   9   4       20.05       36.86     36.63 o 
 -19   9   4        5.42       11.55     33.90 o 
 -18   9   4       18.92       44.22     35.49 o 
 -17   9   4       33.11       23.77     25.69 o 
 -16   9   4       74.04       92.56     28.43 o 
 -15   9   4      106.35      123.84     33.78 o 
 -14   9   4        2.58       21.60     25.07 o 
 -13   9   4       45.20        7.95     27.69 o 
 -12   9   4        8.26       12.77     27.32 o 
 -11   9   4       79.14       93.94     31.37 o 
 -10   9   4        5.32       -0.88     31.58 o 
  -9   9   4       10.80       39.95     27.55 o 
  -8   9   4      114.24      100.81     26.65 o 
  -7   9   4       14.92       20.24     23.23 o 
  -6   9   4       89.80       70.89     26.39 o 
  -5   9   4       27.30      -18.03     25.78 o 
  -4   9   4      144.09      119.99     29.62 o 
  -3   9   4     1169.85     1112.93     35.33 o 
  -2   9   4      719.30      650.90     30.73 o 
  -1   9   4       52.83       39.48     26.07 o 
   0   9   4        0.31        6.00     24.12 o 
   1   9   4        8.16        5.11     23.94 o 
   2   9   4      204.11      196.47     29.81 o 
   3   9   4      197.90      248.98     43.34 o 
   4   9   4      179.03      183.29     35.26 o 
   5   9   4       14.58       33.15     26.26 o 
   6   9   4      318.22      280.24     27.27 o 
   7   9   4      208.43      273.12     33.43 o 
   8   9   4        0.98      -10.94     37.12 o 
   9   9   4        6.02      -18.22     30.63 o 
  10   9   4        5.72       23.48     47.67 o 
  11   9   4       80.65      107.48     40.57 o 
  12   9   4        5.88       28.88     33.64 o 
  13   9   4      214.64      185.78     26.71 o 
  14   9   4      124.22      135.99     45.98 o 
  15   9   4        8.40       25.72     35.11 o 
  16   9   4       75.30       63.62     35.14 o 
  17   9   4        0.51       59.53     35.46 o 
 -17  10   4        4.42      -22.38     38.05 o 
 -16  10   4       98.46      111.00     36.04 o 
 -15  10   4        2.94       19.80     49.32 o 
 -14  10   4       12.29       -0.91     25.62 o 
 -13  10   4       14.64       30.42     30.18 o 
 -12  10   4       14.35      -19.81     33.75 o 
 -11  10   4        0.09       44.96     28.04 o 
 -10  10   4        8.54       -9.41     31.47 o 
  -9  10   4      354.59      366.84     33.49 o 
  -8  10   4      153.74      138.76     27.80 o 
  -7  10   4      137.28      142.65     28.31 o 
  -6  10   4      194.14      213.00     29.32 o 
  -5  10   4      107.00      117.35     32.38 o 
  -4  10   4      347.22      288.20     34.40 o 
  -3  10   4        0.63        1.11     33.09 o 
  -2  10   4        3.77       19.60     31.35 o 
  -1  10   4       85.11       95.97     27.46 o 
   0  10   4       48.88       27.39     29.37 o 
   1  10   4      104.82       27.84     34.35 o 
   2  10   4      137.38      152.02     34.25 o 
   3  10   4      610.89      578.29     36.40 o 
   4  10   4       25.66       18.09     34.63 o 
   5  10   4        1.52        5.09     30.33 o 
   6  10   4        7.10       11.15     33.65 o 
   7  10   4        7.52       33.38     35.81 o 
   8  10   4        2.36       24.70     41.26 o 
   9  10   4       67.89       74.68     42.11 o 
  10  10   4      100.73      105.95     42.65 o 
  11  10   4       15.82      -35.86     35.86 o 
  12  10   4        0.80       42.18     30.97 o 
  13  10   4        2.09        5.08     48.81 o 
  14  10   4       49.86       11.57     44.60 o 
 -13  11   4        0.61       43.22     64.96 o 
 -12  11   4       61.38       57.63     31.43 o 
 -11  11   4        0.25      -29.63     34.89 o 
 -10  11   4       19.78       21.07     31.25 o 
  -9  11   4       14.43        6.10     34.94 o 
  -8  11   4       14.49       40.59     35.33 o 
  -7  11   4        5.60       -3.01     30.00 o 
  -6  11   4      165.81      152.73     34.95 o 
  -5  11   4      239.14      241.46     35.50 o 
  -4  11   4       13.42       24.18     30.66 o 
  -3  11   4        0.01       46.24     30.54 o 
  -2  11   4       53.38        9.12     34.23 o 
  -1  11   4       20.82       22.68     35.94 o 
   0  11   4       41.98       30.69     36.42 o 
   1  11   4       14.20       56.81     38.15 o 
   2  11   4        0.69        3.91     30.75 o 
   3  11   4        0.20       29.63     30.14 o 
   4  11   4       24.11       55.37     28.51 o 
   5  11   4      103.92      101.00     33.09 o 
   6  11   4        0.48      -23.71     38.88 o 
   7  11   4       67.01       63.12     32.95 o 
   8  11   4       12.49       20.68     44.41 o 
   9  11   4        9.60       26.07     31.83 o 
 -29   1   5       33.53       73.43     62.99 o 
 -28   1   5       96.75       79.95     42.02 o 
 -27   1   5       20.10       78.48     42.34 o 
 -26   1   5       72.00       82.74     29.62 o 
 -25   1   5       33.35      127.71     37.61 o 
 -24   1   5       11.29       22.80     30.58 o 
 -23   1   5      637.10      568.73     55.37 o 
 -22   1   5       27.53       33.00     30.96 o 
 -21   1   5        5.10      -17.83     29.96 o 
 -20   1   5      329.50      342.65     36.84 o 
 -19   1   5       25.62       92.09     29.14 o 
 -18   1   5      342.42      319.16     35.75 o 
 -17   1   5     1039.36     1062.42     35.62 o 
 -16   1   5      200.41      182.10     35.36 o 
 -15   1   5      338.22      368.21     37.73 o 
 -14   1   5      104.28      103.99     33.57 o 
 -13   1   5       15.70      -19.11     29.96 o 
 -12   1   5      336.84      295.47     35.25 o 
 -11   1   5      386.21      398.40     31.37 o 
 -10   1   5      143.99      156.71     47.60 o 
  -9   1   5      215.61      269.65     49.84 o 
  -8   1   5     2654.91     2665.70     74.51 o 
  -7   1   5      106.13      121.22     46.98 o 
  -6   1   5     3656.17     3506.61     77.56 o 
  -5   1   5      575.71      592.35     65.94 o 
  -4   1   5      362.46      386.60     35.39 o 
  -3   1   5      135.08      147.16     40.85 o 
  -2   1   5      514.81      540.19     32.00 o 
  -1   1   5       98.88       85.48     30.31 o 
   0   1   5      252.39      282.83     34.35 o 
   1   1   5        4.20      -15.34     23.24 o 
   2   1   5     1366.74     1431.68     72.36 o 
   3   1   5       86.69       92.34     21.87 o 
   4   1   5      189.86      183.10     23.66 o 
   5   1   5     1163.61     1272.32     30.78 o 
   6   1   5      859.12      864.32     37.88 o 
   7   1   5       26.38       37.85     23.77 o 
   8   1   5        0.69        6.84     21.52 o 
   9   1   5     3059.94     3121.12     59.57 o 
  10   1   5      126.89      130.16     23.42 o 
  11   1   5      473.45      474.36     27.22 o 
  12   1   5       81.26       61.73     23.42 o 
  13   1   5        9.04       -8.65     20.03 o 
  14   1   5      527.77      531.64     22.96 o 
  15   1   5     1337.97     1331.27     37.67 o 
  16   1   5      622.57      643.97     24.04 o 
  17   1   5      606.39      587.55     29.70 o 
  18   1   5      567.88      571.92     30.09 o 
  19   1   5      320.59      290.99     24.76 o 
  20   1   5      126.11      117.37     25.57 o 
  21   1   5        0.27        1.54     28.64 o 
  22   1   5       29.22       29.86     29.38 o 
  23   1   5      174.39      151.54     24.59 o 
  24   1   5       24.54       21.63     30.61 o 
  25   1   5        0.92       28.83     31.18 o 
 -29   2   5       21.47        4.33     62.51 o 
 -28   2   5       47.33       46.62     69.25 o 
 -27   2   5        8.12       53.68     34.53 o 
 -26   2   5       34.58       35.39     41.88 o 
 -25   2   5       12.86       51.93     30.82 o 
 -24   2   5        0.00        2.17     31.16 o 
 -23   2   5       48.31       84.32     31.70 o 
 -22   2   5       11.81       42.56     30.69 o 
 -21   2   5       28.11      -29.76     37.26 o 
 -20   2   5        6.23      -26.49     29.88 o 
 -19   2   5     1037.99     1063.83     37.06 o 
 -18   2   5      625.33      599.59     32.85 o 
 -17   2   5        0.00       -9.14     38.25 o 
 -16   2   5     1691.74     1661.21     77.65 o 
 -15   2   5      475.60      520.03     36.47 o 
 -14   2   5        0.68       46.32     28.06 o 
 -13   2   5      284.52      305.16     51.83 o 
 -12   2   5      187.82      205.51     38.26 o 
 -11   2   5      233.59      266.30     51.18 o 
 -10   2   5       11.76      -23.79     34.86 o 
  -9   2   5       82.25      116.63     46.18 o 
  -8   2   5       11.39       30.68     45.46 o 
  -7   2   5      769.95      730.91     54.75 o 
  -6   2   5     1178.58     1091.31     36.04 o 
  -5   2   5      106.12      100.69     31.00 o 
  -4   2   5        1.67       -4.98     30.59 o 
  -3   2   5       17.66       30.22     25.24 o 
  -2   2   5      115.33      150.90     56.21 o 
  -1   2   5     2375.13     2425.90    122.21 o 
   0   2   5      127.74       92.63     34.22 o 
   1   2   5     1843.33     1867.75     38.21 o 
   2   2   5     1392.43     1486.32     36.05 o 
   3   2   5      613.79      535.21     32.31 o 
   4   2   5     1076.01     1176.62     37.16 o 
   5   2   5        4.90      -10.89     27.91 o 
   6   2   5     2130.75     2232.47     81.34 o 
   7   2   5     4975.84     5078.58     81.82 o 
   8   2   5     1457.31     1498.28     40.89 o 
   9   2   5      273.94      266.50     27.27 o 
  10   2   5      127.81      137.48     26.10 o 
  11   2   5     1108.14     1075.01     40.22 o 
  12   2   5        0.59       22.29     20.11 o 
  13   2   5      164.98      159.74     21.26 o 
  14   2   5     1580.51     1596.23     35.73 o 
  15   2   5      310.93      323.97     28.35 o 
  16   2   5       38.12       50.36     18.64 o 
  17   2   5      321.90      313.76     27.37 o 
  18   2   5        0.34       19.16     22.76 o 
  19   2   5       20.72       40.09     27.20 o 
  20   2   5       16.01        9.47     27.50 o 
  21   2   5        2.79       10.45     25.57 o 
  22   2   5       45.20       37.80     23.96 o 
  23   2   5       54.08       85.42     24.55 o 
  24   2   5        1.38       22.81     27.35 o 
  25   2   5        0.46        9.34     28.29 o 
 -28   3   5       61.73       33.64     39.17 o 
 -27   3   5       25.62       44.33     46.39 o 
 -26   3   5       36.74       53.20     44.33 o 
 -25   3   5       95.75       91.40     34.54 o 
 -24   3   5      106.85      119.48     27.89 o 
 -23   3   5      307.90      267.87     29.90 o 
 -22   3   5       52.82       17.96     27.65 o 
 -21   3   5     1727.50     1605.66     40.94 o 
 -20   3   5        7.10      -18.58     29.64 o 
 -19   3   5      292.28      272.11     32.36 o 
 -18   3   5       17.34       48.86     28.43 o 
 -17   3   5      441.36      490.72     69.14 o 
 -16   3   5      137.47       76.44     32.02 o 
 -15   3   5       69.46       96.01     24.57 o 
 -14   3   5      511.28      553.81     54.92 o 
 -13   3   5     1548.19     1676.29     65.73 o 
 -12   3   5        9.97       12.08     50.14 o 
 -11   3   5      392.75      334.56     52.60 o 
 -10   3   5       50.64       58.26     34.18 o 
  -9   3   5      754.02      769.29     57.88 o 
  -8   3   5     1002.15      927.45     38.74 o 
  -7   3   5      476.40      410.45     34.77 o 
  -6   3   5      436.02      394.13     34.92 o 
  -5   3   5     1076.70     1009.26     40.24 o 
  -4   3   5        0.00        3.67     25.97 o 
  -3   3   5     2069.62     2058.62     95.50 o 
  -2   3   5      336.00      340.70     56.42 o 
  -1   3   5     1800.27     1823.83     63.11 o 
   0   3   5        1.15       -5.95     18.98 o 
   1   3   5      974.58     1012.97     32.34 o 
   2   3   5     2263.02     2403.15     45.33 o 
   3   3   5      374.79      415.92     27.82 o 
   4   3   5        3.11       22.97     26.84 o 
   5   3   5       16.43       29.36     27.15 o 
   6   3   5     1636.13     1621.09     90.46 o 
   7   3   5       94.20      106.42     34.08 o 
   8   3   5      983.29      982.87     34.06 o 
   9   3   5     2150.35     2133.24     41.11 o 
  10   3   5       19.04       23.80     18.53 o 
  11   3   5      198.19      196.45     23.52 o 
  12   3   5      260.94      259.66     29.18 o 
  13   3   5     1966.96     1915.04     48.71 o 
  14   3   5      645.45      627.90     30.13 o 
  15   3   5       65.30       27.02     23.61 o 
  16   3   5       99.14      112.20     21.11 o 
  17   3   5       27.72       40.05     18.15 o 
  18   3   5       14.16       -8.52     26.40 o 
  19   3   5       63.93       79.02     24.28 o 
  20   3   5        3.98       15.90     24.78 o 
  21   3   5       22.62       11.47     25.41 o 
  22   3   5        7.01       81.09     33.54 o 
  23   3   5       10.66        5.93     30.57 o 
  24   3   5       14.03      -14.26     36.26 o 
 -27   4   5       85.13      114.84     28.02 o 
 -26   4   5       13.14       11.54     35.03 o 
 -25   4   5       39.01       53.23     29.22 o 
 -24   4   5      206.83      190.45     40.17 o 
 -23   4   5      132.29       93.09     22.88 o 
 -22   4   5      156.54      145.57     27.38 o 
 -21   4   5        7.13       22.65     24.15 o 
 -20   4   5      505.82      504.71     28.42 o 
 -19   4   5        3.73      -29.74     29.74 o 
 -18   4   5      395.00      359.85     26.95 o 
 -17   4   5       12.62       43.22     24.18 o 
 -16   4   5        1.86      -30.92     30.92 o 
 -15   4   5     1557.09     1659.26     71.95 o 
 -14   4   5       47.90       64.43     30.62 o 
 -13   4   5        5.89       -4.29     33.57 o 
 -12   4   5      339.37      333.12     36.12 o 
 -11   4   5      141.54      155.94     28.07 o 
 -10   4   5       17.77        4.36     27.00 o 
  -9   4   5      552.12      547.41     29.35 o 
  -8   4   5       61.59       32.99     25.07 o 
  -7   4   5       12.73       48.04     30.59 o 
  -6   4   5        4.49       14.14     30.39 o 
  -5   4   5      347.96      353.50     33.91 o 
  -4   4   5       34.64       45.01     32.21 o 
  -3   4   5      200.55      228.79     31.84 o 
  -2   4   5        1.19       21.92     26.19 o 
  -1   4   5     1566.44     1562.01     90.03 o 
   0   4   5     1069.61     1069.33     34.40 o 
   1   4   5     2241.90     2190.47     68.71 o 
   2   4   5      212.03      278.82     34.20 o 
   3   4   5     3857.16     4085.33     55.44 o 
   4   4   5      438.40      442.16     30.07 o 
   5   4   5        5.21       34.38     27.11 o 
   6   4   5     1366.35     1435.20     66.88 o 
   7   4   5      164.78      152.93     25.10 o 
   8   4   5        6.21      -15.85     26.56 o 
   9   4   5        2.54       10.76     22.39 o 
  10   4   5      838.95      866.78     54.53 o 
  11   4   5      301.60      336.44     29.98 o 
  12   4   5        6.65       -7.45     30.98 o 
  13   4   5       75.46       52.41     26.20 o 
  14   4   5      108.14      126.79     26.20 o 
  15   4   5        0.50        5.27     30.09 o 
  16   4   5      368.77      382.90     24.95 o 
  17   4   5      493.20      497.84     25.83 o 
  18   4   5      541.75      537.87     30.75 o 
  19   4   5      133.76      122.74     25.61 o 
  20   4   5      243.95      222.97     34.80 o 
  21   4   5        0.79        9.01     28.68 o 
  22   4   5       13.19       45.06     35.26 o 
  23   4   5        0.00        5.96     30.41 o 
 -26   5   5      204.72      230.09     34.06 o 
 -25   5   5       45.31       63.79     30.50 o 
 -24   5   5       94.90      110.29     26.41 o 
 -23   5   5       29.96       24.12     25.14 o 
 -22   5   5      158.84      140.90     25.77 o 
 -21   5   5       11.83       31.69     26.83 o 
 -20   5   5        0.05      -19.11     23.76 o 
 -19   5   5      155.72       92.29     30.56 o 
 -18   5   5      239.66      266.65     40.53 o 
 -17   5   5        0.02        0.81     58.49 o 
 -16   5   5      322.66      322.81     30.15 o 
 -15   5   5      213.75      200.36     30.57 o 
 -14   5   5       33.10       31.60     25.70 o 
 -13   5   5      584.85      545.01     25.12 o 
 -12   5   5      395.97      384.50     30.42 o 
 -11   5   5        3.04      -16.51     24.66 o 
 -10   5   5       85.04       77.48     25.26 o 
  -9   5   5      173.41      199.24     31.72 o 
  -8   5   5      134.19      124.21     21.54 o 
  -7   5   5       10.82       22.33     26.40 o 
  -6   5   5     1830.43     1932.52     56.40 o 
  -5   5   5      727.99      910.40    144.85 o 
  -4   5   5      354.34      371.34     37.71 o 
  -3   5   5       65.91      101.82     32.00 o 
  -2   5   5       99.33       82.36     36.30 o 
  -1   5   5      620.10      647.05     66.33 o 
   0   5   5      950.86      954.59     36.75 o 
   1   5   5     1050.24     1035.41     96.25 o 
   2   5   5      622.16      686.67     32.26 o 
   3   5   5      404.41      444.08     28.92 o 
   4   5   5     1037.28     1062.74     30.90 o 
   5   5   5        0.82       16.44     26.93 o 
   6   5   5     1699.51     1675.33     49.21 o 
   7   5   5      414.43      402.57     21.74 o 
   8   5   5      233.64      221.84     24.95 o 
   9   5   5       59.81       26.43     30.44 o 
  10   5   5      163.68      175.28     27.79 o 
  11   5   5      129.19       87.75     27.34 o 
  12   5   5       20.54       40.36     35.13 o 
  13   5   5        8.19      -23.54     26.09 o 
  14   5   5       66.05       42.87     35.59 o 
  15   5   5        5.85        5.23     26.96 o 
  16   5   5      772.70      789.04     31.85 o 
  17   5   5      200.11      232.75     25.42 o 
  18   5   5       23.97       28.25     25.30 o 
  19   5   5      157.76      153.33     26.49 o 
  20   5   5      119.14      161.83     36.34 o 
  21   5   5      100.26      110.32     31.74 o 
  22   5   5       33.99       27.88     36.53 o 
 -25   6   5        4.28        7.09     26.87 o 
 -24   6   5      115.57      112.81     27.33 o 
 -23   6   5        6.62       66.04     28.07 o 
 -22   6   5       83.81      109.04     28.22 o 
 -21   6   5       13.70       31.40     35.91 o 
 -20   6   5        2.64      -24.44     24.44 o 
 -19   6   5        0.09      -11.46     24.65 o 
 -18   6   5       80.68      102.90     24.43 o 
 -17   6   5       92.19       59.26     23.62 o 
 -16   6   5       42.91       70.65     26.63 o 
 -15   6   5      148.45      184.73     25.47 o 
 -14   6   5     1095.40     1094.10     36.67 o 
 -13   6   5      404.13      388.36     25.53 o 
 -12   6   5      255.06      208.58     27.35 o 
 -11   6   5      955.01      939.99     32.02 o 
 -10   6   5       76.29       51.62     30.13 o 
  -9   6   5       52.15       87.25     26.20 o 
  -8   6   5      805.63      780.52     32.55 o 
  -7   6   5      142.62      132.27     26.34 o 
  -6   6   5       26.24        6.47     28.01 o 
  -5   6   5      432.21      438.25     30.95 o 
  -4   6   5      136.04      127.91     26.09 o 
  -3   6   5     1182.56     1063.33     34.86 o 
  -2   6   5      348.17      334.30     40.65 o 
  -1   6   5      334.02      367.07     29.22 o 
   0   6   5     1683.06     1634.19     63.23 o 
   1   6   5      889.85      870.96     57.43 o 
   2   6   5      620.63      580.86     62.11 o 
   3   6   5      421.45      387.15     26.55 o 
   4   6   5      232.58      262.13     35.20 o 
   5   6   5      236.81      279.97     42.95 o 
   6   6   5      351.39      333.71     28.97 o 
   7   6   5       88.23      105.51     34.72 o 
   8   6   5      249.31      196.50     37.08 o 
   9   6   5     1222.73     1225.37     63.50 o 
  10   6   5       48.21       49.24     37.85 o 
  11   6   5        0.00       13.67     28.05 o 
  12   6   5       98.26      149.71     38.92 o 
  13   6   5        0.75       41.72     26.10 o 
  14   6   5      205.64      227.35     31.65 o 
  15   6   5        0.32       -0.80     27.41 o 
  16   6   5        6.20        9.22     22.34 o 
  17   6   5      139.71      145.39     31.32 o 
  18   6   5      106.58      143.27     30.42 o 
  19   6   5      253.24      237.43     36.03 o 
  20   6   5        0.90       18.07     30.25 o 
  21   6   5      175.76      122.34     32.63 o 
 -23   7   5        3.47      -21.56     23.27 o 
 -22   7   5        1.12       -9.04     22.03 o 
 -21   7   5        1.67       43.91     26.44 o 
 -20   7   5      312.29      284.59     23.94 o 
 -19   7   5        1.31      -25.07     25.07 o 
 -18   7   5        0.18      -23.93     23.93 o 
 -17   7   5        8.44       24.95     31.34 o 
 -16   7   5       41.02       70.07     24.12 o 
 -15   7   5      317.30      310.53     28.74 o 
 -14   7   5      290.30      245.83     37.39 o 
 -13   7   5       82.03       84.74     23.86 o 
 -12   7   5      148.55      149.34     31.02 o 
 -11   7   5      282.28      248.11     27.15 o 
 -10   7   5     1081.68     1081.37     32.78 o 
  -9   7   5      255.29      249.50     26.82 o 
  -8   7   5      126.21      105.00     25.86 o 
  -7   7   5       91.80      108.99     26.19 o 
  -6   7   5        0.30        0.98     30.01 o 
  -5   7   5       91.70      106.86     32.44 o 
  -4   7   5       53.60       48.32     24.46 o 
  -3   7   5        1.03       32.31     31.01 o 
  -2   7   5       55.21       44.69     30.96 o 
  -1   7   5        0.08       22.37     22.97 o 
   0   7   5      101.58       81.92     32.15 o 
   1   7   5       76.69      118.96     51.50 o 
   2   7   5       94.22       87.29     44.51 o 
   3   7   5        7.38      -28.79     28.79 o 
   4   7   5      763.29      785.42     31.42 o 
   5   7   5      831.51      790.48     68.87 o 
   6   7   5       10.69       23.37     24.83 o 
   7   7   5        4.48       21.72     29.11 o 
   8   7   5      809.79      786.76     35.58 o 
   9   7   5        2.29       -7.47     62.16 o 
  10   7   5       30.68      -19.36     28.54 o 
  11   7   5        0.43       34.48     31.25 o 
  12   7   5      307.41      318.50     44.14 o 
  13   7   5      116.98      143.29     47.46 o 
  14   7   5        2.23       62.02     27.02 o 
  15   7   5       14.12        9.87     32.15 o 
  16   7   5       31.68       40.53     25.18 o 
  17   7   5       37.46       99.54     41.71 o 
  18   7   5        6.77       21.50     43.25 o 
  19   7   5        0.48       25.82     50.16 o 
 -21   8   5        6.79       19.08     23.88 o 
 -20   8   5      110.88      115.18     27.90 o 
 -19   8   5       65.73       95.27     25.37 o 
 -18   8   5        2.28       -8.55     26.39 o 
 -17   8   5      104.18       97.37     26.69 o 
 -16   8   5        0.92       70.14     35.91 o 
 -15   8   5      291.45      242.53     33.85 o 
 -14   8   5        0.09       -3.32     25.24 o 
 -13   8   5       25.13       51.59     31.51 o 
 -12   8   5      570.94      527.11     31.30 o 
 -11   8   5       16.00       -5.59     27.54 o 
 -10   8   5       28.79       51.96     31.74 o 
  -9   8   5       43.30       53.14     31.39 o 
  -8   8   5       15.76        7.34     26.72 o 
  -7   8   5       53.01       59.59     26.51 o 
  -6   8   5       93.61      110.65     25.65 o 
  -5   8   5      329.45      331.62     30.56 o 
  -4   8   5        0.84       25.00     27.85 o 
  -3   8   5        4.04       15.62     32.52 o 
  -2   8   5       17.56        1.77     26.80 o 
  -1   8   5      174.43      161.92     24.93 o 
   0   8   5       22.60       42.90     29.92 o 
   1   8   5        0.99       -3.45     57.40 o 
   2   8   5       48.12       28.51     25.54 o 
   3   8   5       10.55      -20.45     28.95 o 
   4   8   5        5.53      -29.17     29.17 o 
   5   8   5        0.56       -4.25     29.20 o 
   6   8   5      473.97      402.47     61.59 o 
   7   8   5      211.91      217.87     54.07 o 
   8   8   5        2.80       47.55     26.67 o 
   9   8   5        9.98      -14.77     62.49 o 
  10   8   5        1.64       -8.57     30.74 o 
  11   8   5       55.06       67.71     32.50 o 
  12   8   5      142.16      151.70     32.55 o 
  13   8   5       28.99       46.25     33.57 o 
  14   8   5        0.40       -2.28     34.29 o 
  15   8   5        2.64       19.88     26.93 o 
  16   8   5       40.76        7.67     44.53 o 
  17   8   5      140.66      146.41     52.38 o 
 -19   9   5       35.78       46.26     32.56 o 
 -18   9   5       47.67       62.58     35.78 o 
 -17   9   5        0.01       36.23     25.58 o 
 -16   9   5       44.37       66.57     27.93 o 
 -15   9   5       35.23       39.91     30.33 o 
 -14   9   5       18.76       44.70     29.47 o 
 -13   9   5        0.54      -12.11     28.18 o 
 -12   9   5       28.64       35.93     31.75 o 
 -11   9   5        1.71        9.49     27.69 o 
 -10   9   5       19.60       25.93     31.92 o 
  -9   9   5        0.03       38.15     31.45 o 
  -8   9   5       76.98       58.55     27.10 o 
  -7   9   5       48.54       55.33     26.85 o 
  -6   9   5        9.20       30.16     26.83 o 
  -5   9   5        1.76        7.83     28.54 o 
  -4   9   5       40.80       31.39     27.58 o 
  -3   9   5      122.74      107.15     27.60 o 
  -2   9   5      349.45      338.24     29.80 o 
  -1   9   5       57.87       30.65     26.69 o 
   0   9   5       33.08       44.38     28.74 o 
   1   9   5       11.26        7.37     29.35 o 
   2   9   5       10.24        7.29     54.74 o 
   3   9   5      391.77      358.68     38.91 o 
   4   9   5      259.21      304.53     75.46 o 
   5   9   5       29.92        1.44     30.74 o 
   6   9   5       49.98       32.27     31.43 o 
   7   9   5      252.85      286.65     45.11 o 
   8   9   5       67.03       69.57     29.44 o 
   9   9   5      270.83      281.25     43.60 o 
  10   9   5        0.88       16.88     41.64 o 
  11   9   5      148.12      187.58     45.73 o 
  12   9   5       35.51       39.18     68.15 o 
  13   9   5       12.92       63.64     43.21 o 
  14   9   5       64.62       91.07     35.97 o 
  15   9   5       11.53       36.11     58.29 o 
 -15  10   5        0.74       -7.71     28.60 o 
 -14  10   5       56.36       61.64     31.20 o 
 -13  10   5        4.19       34.54     35.35 o 
 -12  10   5       38.61       86.06     29.60 o 
 -11  10   5       21.25       41.17     29.82 o 
 -10  10   5        2.41        8.58     29.31 o 
  -9  10   5        2.56       -9.14     34.02 o 
  -8  10   5      225.38      154.98     29.86 o 
  -7  10   5      430.32      405.61     38.13 o 
  -6  10   5       57.45       52.77     35.88 o 
  -5  10   5        2.82       10.98     35.08 o 
  -4  10   5        4.90        8.45     29.92 o 
  -3  10   5        7.47       22.89     31.88 o 
  -2  10   5       85.36       50.51     32.76 o 
  -1  10   5      586.40      535.48     35.54 o 
   0  10   5      473.83      451.21     38.64 o 
   1  10   5      157.19      146.39     35.69 o 
   2  10   5        7.13      -22.00     40.93 o 
   3  10   5       44.01       32.85     33.68 o 
   4  10   5       87.58      112.95     41.30 o 
   5  10   5       42.61       86.27     41.75 o 
   6  10   5       14.70       48.69     34.31 o 
   7  10   5      167.29      245.05     44.28 o 
   8  10   5      101.96      133.23     37.60 o 
   9  10   5        0.01       12.68     36.32 o 
  10  10   5       70.76       52.51     43.87 o 
  11  10   5       33.05       28.25     44.28 o 
 -10  11   5       92.25       89.87     62.04 o 
  -9  11   5       48.55        8.85     36.03 o 
  -8  11   5       11.90       27.59     30.35 o 
  -7  11   5      107.53      137.69     36.33 o 
  -6  11   5      253.28      245.11     33.60 o 
  -5  11   5        8.71       35.37     37.92 o 
  -4  11   5        8.34       13.72     35.29 o 
  -3  11   5      157.78      132.26     32.95 o 
  -2  11   5      113.11       94.50     34.39 o 
  -1  11   5      424.42      415.49     52.64 o 
   0  11   5      415.88      467.89     43.00 o 
   1  11   5      116.54      118.17     39.93 o 
   2  11   5       44.37       31.00     34.20 o 
   3  11   5       62.59       94.49     36.88 o 
   4  11   5        3.69       21.50     70.85 o 
   5  11   5        0.70      -44.03     44.03 o 
   6  11   5      244.51      234.73     46.26 o 
 -28   0   6        1.87       60.23     61.06 o 
 -27   0   6       31.93       62.54     63.26 o 
 -26   0   6      302.46      296.82     44.21 o 
 -25   0   6      121.80      132.64     60.24 o 
 -24   0   6       57.24       72.21     39.19 o 
 -23   0   6      305.46      331.09     57.52 o 
 -22   0   6      570.76      510.23     45.06 o 
 -21   0   6       62.24       71.27     56.31 o 
 -20   0   6      146.25      207.21     37.64 o 
 -19   0   6        6.92      -43.47     50.21 o 
 -18   0   6       11.51       67.59     50.36 o 
 -17   0   6      160.41      171.30     36.31 o 
 -16   0   6      452.13      463.31     38.60 o 
 -15   0   6      186.71      236.11     48.21 o 
 -14   0   6       38.29      127.47     47.48 o 
 -13   0   6      107.02      120.78     46.69 o 
 -12   0   6       36.98       41.89     48.38 o 
 -11   0   6      721.26      712.07     42.13 o 
 -10   0   6        4.06        7.35     34.17 o 
  -9   0   6      126.06      144.22     47.56 o 
  -5   0   6      569.28      551.62     48.65 o 
  -4   0   6       88.33      123.70     44.27 o 
  -3   0   6     7540.39     8365.65    118.52 o 
  -2   0   6     1257.53     1186.91     59.21 o 
  -1   0   6     1701.87     1886.25     67.59 o 
   0   0   6     1561.08     1569.99     64.64 o 
   1   0   6     3093.77     3307.37     83.00 o 
   2   0   6     2218.86     2214.68     71.89 o 
   3   0   6        9.69       65.82     44.09 o 
   4   0   6      177.97      196.46     32.35 o 
   5   0   6      220.71      244.76     33.40 o 
   6   0   6       23.98       58.65     30.40 o 
   7   0   6      525.06      541.97     39.23 o 
   8   0   6     1268.63     1264.70     76.53 o 
   9   0   6     1232.27     1225.95     45.17 o 
  10   0   6      318.65      303.64     36.90 o 
  11   0   6       23.88       35.68     35.20 o 
  12   0   6       62.60       98.47     37.52 o 
  13   0   6      513.12      517.22     40.63 o 
  14   0   6     2237.69     2135.01     88.04 o 
  15   0   6        7.71       -1.49     24.88 o 
  16   0   6      127.65      160.45     31.65 o 
  17   0   6      857.88      874.03     51.00 o 
  18   0   6       14.10       24.41     39.51 o 
  19   0   6       50.97        2.16     39.65 o 
  20   0   6       81.94       46.20     42.32 o 
  21   0   6      667.77      711.42     47.05 o 
  22   0   6       29.44       43.58     44.59 o 
  23   0   6      226.71      266.49     45.03 o 
 -28   1   6       10.56       32.17     36.04 o 
 -27   1   6        0.10       46.76     35.59 o 
 -26   1   6        8.62      -20.21     31.60 o 
 -25   1   6       11.65       40.05     41.08 o 
 -24   1   6       86.40      100.21     39.53 o 
 -23   1   6       10.08       16.45     66.09 o 
 -22   1   6       14.80       56.49     37.86 o 
 -21   1   6       89.17      140.89     32.61 o 
 -20   1   6        0.45       16.47     29.80 o 
 -19   1   6       18.94        0.98     47.19 o 
 -18   1   6      218.54      207.12     30.33 o 
 -17   1   6        0.95        6.59     26.49 o 
 -16   1   6      687.72      663.50     28.63 o 
 -15   1   6      189.71      165.17     39.99 o 
 -14   1   6      223.25      208.81     34.33 o 
 -13   1   6        0.79       17.43     26.77 o 
 -12   1   6       33.22       38.51     33.64 o 
 -11   1   6       83.05      137.68     47.95 o 
 -10   1   6       75.37       54.65     48.53 o 
  -9   1   6      119.61      108.35     49.14 o 
  -8   1   6      108.83      157.92     48.64 o 
  -7   1   6       16.79       38.82     47.98 o 
  -6   1   6       54.74       66.61     32.09 o 
  -5   1   6      462.97      429.49     38.25 o 
  -4   1   6      277.85      337.13     47.50 o 
  -3   1   6       54.63       63.88     31.06 o 
  -2   1   6       83.79       99.22     26.04 o 
  -1   1   6      206.83      250.25     33.16 o 
   0   1   6     1529.82     1509.00     42.90 o 
   1   1   6        8.57       24.01     30.52 o 
   2   1   6      405.47      426.79     35.36 o 
   3   1   6       17.47        1.86     25.75 o 
   4   1   6      504.27      539.65     30.55 o 
   5   1   6     1329.60     1375.80     37.24 o 
   6   1   6      823.54      835.81     29.05 o 
   7   1   6      297.64      290.60     25.09 o 
   8   1   6      275.33      268.57     24.70 o 
   9   1   6      162.55      173.58     22.46 o 
  10   1   6       74.37       70.10     25.53 o 
  11   1   6      334.12      340.52     28.11 o 
  12   1   6        4.21       -9.26     23.12 o 
  13   1   6        3.38        3.05     23.67 o 
  14   1   6      631.92      637.63     24.37 o 
  15   1   6      611.92      640.34     24.78 o 
  16   1   6       73.71       89.70     24.36 o 
  17   1   6       18.16       21.65     22.38 o 
  18   1   6       38.73       30.51     23.07 o 
  19   1   6       88.49      112.63     26.43 o 
  20   1   6      128.96      149.42     28.95 o 
  21   1   6       95.70      117.54     25.39 o 
  22   1   6        6.40       11.76     27.25 o 
  23   1   6        0.21       13.44     30.85 o 
 -27   2   6       14.76        8.56     44.27 o 
 -26   2   6       13.96      -34.26     34.26 o 
 -25   2   6       12.12      -29.78     29.78 o 
 -24   2   6        2.45       48.11     33.14 o 
 -23   2   6       49.59       59.57     52.74 o 
 -22   2   6       30.34       61.03     54.27 o 
 -21   2   6       86.81       68.27     31.39 o 
 -20   2   6      992.85      911.92     45.22 o 
 -19   2   6      115.61      116.66     30.97 o 
 -18   2   6      156.74      232.46     68.02 o 
 -17   2   6       38.18       83.53     35.95 o 
 -16   2   6      162.58      162.69     29.78 o 
 -15   2   6        0.08      -34.68     50.81 o 
 -14   2   6       58.65       43.26     30.19 o 
 -13   2   6       68.43       74.59     50.15 o 
 -12   2   6     1450.31     1419.65     63.36 o 
 -11   2   6        0.06       -1.66     48.30 o 
 -10   2   6      583.54      546.91     53.05 o 
  -9   2   6     1134.48     1126.09     60.59 o 
  -8   2   6     1067.75      973.25     77.58 o 
  -7   2   6      137.16      153.25     32.78 o 
  -6   2   6        0.01       -8.74     32.00 o 
  -5   2   6      189.09      204.54     51.91 o 
  -4   2   6      792.39      788.32     34.10 o 
  -3   2   6      265.41      232.57     34.38 o 
  -2   2   6      473.44      473.51     30.39 o 
  -1   2   6      426.17      421.77     39.25 o 
   0   2   6        7.93       12.51     27.50 o 
   1   2   6      830.71      914.42     44.16 o 
   2   2   6      356.66      395.47     31.03 o 
   3   2   6      406.38      444.28     31.36 o 
   4   2   6      222.35      224.41     24.98 o 
   5   2   6     1121.61     1192.22     31.28 o 
   6   2   6       15.88        4.78     21.18 o 
   7   2   6     1394.78     1316.32     34.82 o 
   8   2   6      154.84      148.43     24.78 o 
   9   2   6       86.13       44.29     26.98 o 
  10   2   6     1882.74     1752.96     34.47 o 
  11   2   6      286.06      269.21     26.79 o 
  12   2   6      422.76      405.61     27.03 o 
  13   2   6      129.48      143.93     23.35 o 
  14   2   6     1156.64     1067.41     27.85 o 
  15   2   6      765.15      736.82     31.47 o 
  16   2   6        1.68       -2.64     23.54 o 
  17   2   6      167.65      159.50     20.70 o 
  18   2   6      128.02      109.75     25.27 o 
  19   2   6       50.82       25.72     27.42 o 
  20   2   6       17.31       21.76     29.76 o 
  21   2   6        8.15      -12.98     31.38 o 
  22   2   6       44.96       45.02     32.99 o 
  23   2   6        0.92       29.10     28.87 o 
 -27   3   6       45.31       48.53     43.94 o 
 -26   3   6       21.42       29.12     82.69 o 
 -25   3   6       36.81      -44.66     44.66 o 
 -24   3   6       82.77       43.86     40.05 o 
 -23   3   6       88.99       86.43     29.27 o 
 -22   3   6        0.40        2.71     38.64 o 
 -21   3   6        3.57       21.41     31.90 o 
 -20   3   6      153.30      181.80     36.38 o 
 -19   3   6       80.83      126.98     54.64 o 
 -18   3   6     2004.66     1946.03     42.04 o 
 -17   3   6       19.59       -5.78     42.61 o 
 -16   3   6       17.15       -9.06     35.20 o 
 -15   3   6      115.21      204.96     53.36 o 
 -14   3   6      372.25      390.24     56.52 o 
 -13   3   6     1161.26     1154.10     63.64 o 
 -12   3   6      885.93      871.71     60.91 o 
 -11   3   6      137.17      172.78     52.53 o 
 -10   3   6       51.10       70.53     27.44 o 
  -9   3   6        0.02      -13.27     25.98 o 
  -8   3   6        3.05      -29.00     32.58 o 
  -7   3   6      490.57      497.99     31.15 o 
  -6   3   6      787.04      864.58     50.42 o 
  -5   3   6       20.84       -6.14     34.46 o 
  -4   3   6      302.52      323.49     37.56 o 
  -3   3   6        1.53      -26.99     26.99 o 
  -2   3   6       44.36       45.65     27.25 o 
  -1   3   6      859.07      845.47     32.62 o 
   0   3   6        9.36       14.86     29.57 o 
   1   3   6        7.05       10.39     20.51 o 
   2   3   6      122.17      129.57     23.53 o 
   3   3   6       28.85       36.13     27.10 o 
   4   3   6       91.73      122.60     25.56 o 
   5   3   6      282.89      370.06     61.47 o 
   6   3   6      107.83       94.14     27.66 o 
   7   3   6       16.75        0.13     32.77 o 
   8   3   6       34.27       32.95     33.16 o 
   9   3   6      384.59      415.60     51.24 o 
  10   3   6     1648.62     1711.10     73.00 o 
  11   3   6       33.26      -10.29     25.55 o 
  12   3   6       24.40       32.58     21.68 o 
  13   3   6        0.40        5.60     21.38 o 
  14   3   6      338.82      329.25     29.24 o 
  15   3   6        2.86       21.25     27.24 o 
  16   3   6       34.63       27.48     26.75 o 
  17   3   6       60.08       61.83     23.30 o 
  18   3   6       22.03       34.21     23.27 o 
  19   3   6      161.36      143.58     32.11 o 
  20   3   6      195.56      168.28     25.83 o 
  21   3   6        0.27       18.30     30.56 o 
  22   3   6       41.80       31.93     36.20 o 
 -26   4   6       27.48       37.72     43.79 o 
 -25   4   6       20.26       22.44     62.90 o 
 -24   4   6      133.78      129.07     52.60 o 
 -23   4   6      154.69      106.17     49.30 o 
 -22   4   6        0.78       55.29     42.07 o 
 -21   4   6      243.53      306.93     54.30 o 
 -20   4   6       35.43       30.85     38.45 o 
 -19   4   6       12.52       26.42     31.19 o 
 -18   4   6       15.20      -12.16     29.49 o 
 -17   4   6        9.63       21.91     24.63 o 
 -16   4   6       94.90       68.86     50.26 o 
 -15   4   6        7.15      -25.38     51.69 o 
 -14   4   6      432.44      490.33     55.98 o 
 -13   4   6      159.48      248.58     65.32 o 
 -12   4   6      641.11      626.11     40.58 o 
 -11   4   6       21.84       28.87     28.52 o 
 -10   4   6       66.11       47.71     34.21 o 
  -9   4   6       39.51       68.02     36.05 o 
  -8   4   6       67.93      103.67     28.54 o 
  -7   4   6     1110.77     1137.75     42.18 o 
  -6   4   6      278.13      279.60     31.81 o 
  -5   4   6      202.69      240.36     39.79 o 
  -4   4   6      423.67      460.22     39.63 o 
  -3   4   6       46.23       92.93     48.38 o 
  -2   4   6        5.40        4.00     34.36 o 
  -1   4   6       45.81       47.69     32.21 o 
   0   4   6       45.81       65.26     23.46 o 
   1   4   6        0.44       40.41     25.66 o 
   2   4   6      641.52      631.09     39.12 o 
   3   4   6      405.32      444.53     30.25 o 
   4   4   6      557.67      554.46     61.74 o 
   5   4   6      117.24      130.07     41.91 o 
   6   4   6      116.64      107.41     28.63 o 
   7   4   6        9.52       39.33     42.41 o 
   8   4   6       97.33      180.77     34.28 o 
   9   4   6      614.84      603.30     38.52 o 
  10   4   6      452.80      464.39     24.46 o 
  11   4   6      250.22      234.15     24.67 o 
  12   4   6       11.04       12.58     34.99 o 
  13   4   6       75.47       49.96     29.00 o 
  14   4   6      360.99      369.86     30.58 o 
  15   4   6        2.31      -31.08     33.71 o 
  16   4   6      104.75      168.26     36.24 o 
  17   4   6      221.89      205.55     29.69 o 
  18   4   6       29.68       31.06     27.45 o 
  19   4   6        3.01       13.03     24.80 o 
  20   4   6       35.03       36.73     35.15 o 
  21   4   6       35.75       63.45     37.69 o 
 -25   5   6        0.44      -21.05     44.73 o 
 -24   5   6       81.15      157.40     35.33 o 
 -23   5   6       33.09       48.96     42.81 o 
 -22   5   6      188.79      221.47     41.43 o 
 -21   5   6       21.14       31.95     39.17 o 
 -20   5   6       26.07       86.56     39.61 o 
 -19   5   6       14.72       40.72     26.05 o 
 -18   5   6        8.03       29.36     26.66 o 
 -17   5   6       14.77      -44.81     52.52 o 
 -16   5   6       20.13       68.88     35.96 o 
 -15   5   6       33.24       67.73     35.43 o 
 -14   5   6        0.66      -29.02     29.02 o 
 -13   5   6       13.61       57.47     34.54 o 
 -12   5   6      164.86      137.94     37.55 o 
 -11   5   6      344.98      327.14     30.53 o 
 -10   5   6        8.17       28.63     27.99 o 
  -9   5   6      136.64      124.48     29.15 o 
  -8   5   6      847.71      859.19     46.03 o 
  -7   5   6        0.18        1.08     33.84 o 
  -6   5   6      434.36      467.16     31.58 o 
  -5   5   6      130.83       99.83     33.89 o 
  -4   5   6      368.21      387.51     31.20 o 
  -3   5   6        0.02      -10.76     35.57 o 
  -2   5   6      179.75      179.34     37.88 o 
  -1   5   6       34.82       44.01     33.98 o 
   0   5   6      687.23      672.49     52.51 o 
   1   5   6      513.74      481.91     32.44 o 
   2   5   6       37.79       75.77     22.69 o 
   3   5   6      142.43      143.85     23.86 o 
   4   5   6      291.34      307.28     69.98 o 
   5   5   6       71.60       76.42     40.00 o 
   6   5   6      163.63      191.21     34.51 o 
   7   5   6       72.08       85.07     34.31 o 
   8   5   6      662.48      710.15     40.56 o 
   9   5   6      136.40      139.27     29.59 o 
  10   5   6      168.35      188.08     26.26 o 
  11   5   6      231.93      285.60     36.28 o 
  12   5   6        7.68       16.40     25.85 o 
  13   5   6       95.27       96.62     37.17 o 
  14   5   6      101.00      104.46     38.72 o 
  15   5   6      433.69      427.27     51.87 o 
  16   5   6      299.15      276.75     32.45 o 
  17   5   6       37.71      111.08     30.61 o 
  18   5   6       10.75       40.48     35.42 o 
  19   5   6       79.00       65.16     32.64 o 
  20   5   6        0.76        9.46     33.20 o 
 -24   6   6       64.82      103.48     44.29 o 
 -23   6   6       16.12       42.62     35.32 o 
 -22   6   6       40.57       71.38     30.75 o 
 -21   6   6        8.92       -2.21     23.34 o 
 -20   6   6      207.99      221.45     33.71 o 
 -19   6   6        8.44      -26.58     32.07 o 
 -18   6   6       45.42       46.54     30.80 o 
 -17   6   6        5.03       50.76     30.39 o 
 -16   6   6      159.71      175.21     27.14 o 
 -15   6   6      104.67      117.22     32.03 o 
 -14   6   6        0.18       15.69     33.92 o 
 -13   6   6      264.42      249.80     31.58 o 
 -12   6   6      622.25      640.74     27.66 o 
 -11   6   6      138.89      155.97     30.75 o 
 -10   6   6        0.02       23.34     36.08 o 
  -9   6   6        9.80       12.49     36.20 o 
  -8   6   6        0.68       34.90     35.67 o 
  -7   6   6     1033.85     1017.97     42.70 o 
  -6   6   6      273.44      286.68     32.90 o 
  -5   6   6     1242.91     1200.11     39.10 o 
  -4   6   6       92.71       80.92     38.07 o 
  -3   6   6       82.29       90.39     36.39 o 
  -2   6   6      137.32      151.13     39.77 o 
  -1   6   6       16.02       -5.63     32.35 o 
   0   6   6        0.50      -26.89     34.41 o 
   1   6   6      269.73      262.24     45.57 o 
   2   6   6       19.17       80.53     24.46 o 
   3   6   6      638.13      582.86     31.83 o 
   4   6   6      271.37      222.70     25.90 o 
   5   6   6        0.00      -10.86     24.80 o 
   6   6   6      454.05      478.71     26.70 o 
   7   6   6      169.84      148.81     26.88 o 
   8   6   6     1233.46     1203.50     43.60 o 
   9   6   6      121.76      112.64     37.14 o 
  10   6   6      398.69      365.88     32.67 o 
  11   6   6        9.19       68.52     37.54 o 
  12   6   6      120.97       83.02     37.39 o 
  13   6   6        3.64       46.02     27.22 o 
  14   6   6      108.27      139.64     31.03 o 
  15   6   6       29.95       24.91     27.11 o 
  16   6   6      161.60      132.17     27.14 o 
  17   6   6      207.41      196.70     27.80 o 
  18   6   6      211.21      231.28     30.80 o 
  19   6   6        9.21       59.19     44.62 o 
 -22   7   6        1.14      -21.62     25.61 o 
 -21   7   6        7.24       43.03     27.42 o 
 -20   7   6       65.36       67.68     28.23 o 
 -19   7   6      260.74      251.29     27.04 o 
 -18   7   6       32.63       41.18     29.75 o 
 -17   7   6       17.76      -15.53     33.85 o 
 -16   7   6        2.57       -4.55     33.04 o 
 -15   7   6      370.37      353.51     29.32 o 
 -14   7   6       60.50       67.36     27.49 o 
 -13   7   6        7.64        5.21     32.13 o 
 -12   7   6      276.51      293.42     28.52 o 
 -11   7   6      145.90      137.37     27.87 o 
 -10   7   6        4.23        3.41     30.65 o 
  -9   7   6        0.03       10.35     31.38 o 
  -8   7   6       78.15       97.07     28.92 o 
  -7   7   6        0.28       -3.83     36.09 o 
  -6   7   6       12.65       -7.83     38.42 o 
  -5   7   6      183.00      249.84     57.87 o 
  -4   7   6        0.19        2.53     37.39 o 
  -3   7   6       25.34       33.49     30.66 o 
  -2   7   6      183.70      200.18     43.83 o 
  -1   7   6        4.34       -9.37     48.74 o 
   0   7   6      349.31      362.29     27.35 o 
   1   7   6      266.35      285.63     36.45 o 
   2   7   6      407.51      401.62     34.96 o 
   3   7   6        1.40       51.05     29.38 o 
   4   7   6       53.38       95.29     42.36 o 
   5   7   6       20.52       37.23     31.52 o 
   6   7   6      253.06      289.67     31.90 o 
   7   7   6       11.14        0.61     45.53 o 
   8   7   6       60.58      113.17     38.17 o 
   9   7   6      366.17      349.71     90.81 o 
  10   7   6      124.93       73.55     35.93 o 
  11   7   6        3.27        8.38     37.32 o 
  12   7   6       12.49        4.62     31.91 o 
  13   7   6      214.14      218.46     29.43 o 
  14   7   6        1.88        4.29     33.66 o 
  15   7   6       21.56      -23.96     42.99 o 
  16   7   6        4.47       14.91     35.23 o 
  17   7   6       47.98       51.98     31.02 o 
 -20   8   6       73.57       53.17     62.73 o 
 -19   8   6        2.60       42.63     35.86 o 
 -18   8   6       44.59       72.08     36.25 o 
 -17   8   6       33.21       86.73     32.18 o 
 -16   8   6      142.76      136.91     31.13 o 
 -15   8   6       50.08       62.25     29.26 o 
 -14   8   6      116.93      121.93     34.35 o 
 -13   8   6        1.62       14.53     27.44 o 
 -12   8   6        3.47       34.41     32.21 o 
 -11   8   6      109.57      100.59     27.49 o 
 -10   8   6      305.12      294.42     32.56 o 
  -9   8   6        0.22        8.24     30.54 o 
  -8   8   6       39.78       92.21     28.79 o 
  -7   8   6       77.37       61.22     26.67 o 
  -6   8   6       69.38       74.15     28.38 o 
  -5   8   6        6.78       25.20     29.41 o 
  -4   8   6      139.01      199.27     39.68 o 
  -3   8   6        1.02       22.38     28.11 o 
  -2   8   6       97.92       90.80     33.78 o 
  -1   8   6       93.18      119.94     53.97 o 
   0   8   6      109.55      138.13     30.11 o 
   1   8   6        0.02       72.00     36.96 o 
   2   8   6      180.69      218.81     31.67 o 
   3   8   6       86.91      111.24     30.57 o 
   4   8   6        7.94      -12.53     37.11 o 
   5   8   6       31.87       -9.75     30.33 o 
   6   8   6        6.02       36.32     26.74 o 
   7   8   6       98.53      106.81     31.11 o 
   8   8   6        9.72       58.31     31.11 o 
   9   8   6       52.60       40.49     38.83 o 
  10   8   6       37.40       34.49     41.11 o 
  11   8   6       94.99      131.35     43.69 o 
  12   8   6        5.32        5.96     33.63 o 
  13   8   6        8.94       34.26     43.96 o 
  14   8   6      132.93       34.36     43.43 o 
  15   8   6      154.29      111.67     64.64 o 
 -17   9   6       71.82       73.69     65.65 o 
 -16   9   6       17.44       39.10     32.36 o 
 -15   9   6        8.29       33.43     35.62 o 
 -14   9   6       99.61       94.15     30.69 o 
 -13   9   6        9.13       24.44     30.69 o 
 -12   9   6      148.27      176.05     34.78 o 
 -11   9   6      141.57      141.11     29.16 o 
 -10   9   6        0.29      -26.04     33.56 o 
  -9   9   6      370.25      353.12     30.01 o 
  -8   9   6        7.53       26.31     30.05 o 
  -7   9   6       42.53       67.29     32.50 o 
  -6   9   6        5.90       18.31     34.47 o 
  -5   9   6       23.45       44.14     36.18 o 
  -4   9   6        3.30       -6.63     31.43 o 
  -3   9   6       29.28        2.15     34.64 o 
  -2   9   6       72.15       75.82     35.69 o 
  -1   9   6      114.09      115.55     40.34 o 
   0   9   6       28.55       47.21     27.37 o 
   1   9   6      144.12      128.07     28.48 o 
   2   9   6        8.38       60.75     32.53 o 
   3   9   6      282.38      284.26     39.27 o 
   4   9   6       53.74       44.14     29.40 o 
   5   9   6        9.53       81.94     50.70 o 
   6   9   6        7.76       10.85     41.07 o 
   7   9   6       25.61       15.65     35.74 o 
   8   9   6       35.81       35.31     43.15 o 
   9   9   6        1.55      -13.83     44.81 o 
  10   9   6        1.62       -1.44     48.59 o 
  11   9   6       11.90       49.24     35.08 o 
  12   9   6        0.27       41.87     45.28 o 
 -12  10   6       31.28       35.95     35.63 o 
 -11  10   6        0.39       -6.34     30.57 o 
 -10  10   6        5.51       -8.60     35.87 o 
  -9  10   6      218.49      217.69     32.79 o 
  -8  10   6        5.48       45.60     37.36 o 
  -7  10   6       45.87       50.70     29.99 o 
  -6  10   6      150.98      157.14     33.29 o 
  -5  10   6      169.12      166.07     37.84 o 
  -4  10   6        1.01      -38.57     38.63 o 
  -3  10   6        0.00       35.77     35.67 o 
  -2  10   6        5.85        0.97     44.01 o 
  -1  10   6       91.39      141.46     61.57 o 
   0  10   6       61.86      170.51     57.57 o 
   1  10   6      232.69      243.93     57.55 o 
   2  10   6       10.68       27.69     44.16 o 
   3  10   6      116.11      142.45     32.38 o 
   4  10   6        7.82       21.00     35.28 o 
   5  10   6       11.11       34.82     34.93 o 
   6  10   6       22.95       27.87     35.52 o 
   7  10   6      328.42      368.78     53.15 o 
   8  10   6       23.19       15.36     64.60 o 
 -26   1   7       39.78      100.52     44.17 o 
 -25   1   7        2.25       25.26     31.75 o 
 -24   1   7      176.86      268.36     82.48 o 
 -23   1   7      374.93      400.08     37.22 o 
 -22   1   7       37.66       98.95     31.36 o 
 -21   1   7      214.59      234.34     40.66 o 
 -20   1   7       23.76      103.60     42.90 o 
 -19   1   7        6.60      -15.23     47.37 o 
 -18   1   7        1.24      -36.94     36.94 o 
 -17   1   7       29.29       52.76     37.78 o 
 -16   1   7       11.44       26.06     28.35 o 
 -15   1   7       33.12       21.29     25.62 o 
 -14   1   7        1.10      -27.68     27.68 o 
 -13   1   7       52.47       21.24     27.64 o 
 -12   1   7        5.21       -5.44     29.41 o 
 -11   1   7       21.02       36.44     49.96 o 
 -10   1   7       14.62       36.62     51.33 o 
  -9   1   7       22.70       42.10     51.33 o 
  -8   1   7      925.08      892.70     34.24 o 
  -7   1   7       47.26       57.93     34.36 o 
  -6   1   7        0.05       -8.15     31.71 o 
  -5   1   7     1279.61     1347.92     42.85 o 
  -4   1   7        0.23       -2.34     32.90 o 
  -3   1   7     1367.80     1366.95     50.20 o 
  -2   1   7     2618.29     2705.91     52.57 o 
  -1   1   7      270.34      282.50     70.06 o 
   0   1   7     4021.00     4095.77     63.41 o 
   1   1   7      253.11      271.61     35.81 o 
   2   1   7      842.48      878.12     42.49 o 
   3   1   7      795.54      829.16     53.54 o 
   4   1   7      407.67      377.55     37.85 o 
   5   1   7       46.27       59.50     24.25 o 
   6   1   7       56.08       73.09     26.77 o 
   7   1   7        0.12      -12.35     25.73 o 
   8   1   7       72.46      127.68     22.71 o 
   9   1   7       11.06       20.94     23.72 o 
  10   1   7      632.65      571.62     30.44 o 
  11   1   7      121.27       98.96     27.42 o 
  12   1   7        8.19       -0.17     26.15 o 
  13   1   7      126.67       99.62     27.29 o 
  14   1   7        0.18       -4.88     24.02 o 
  15   1   7        2.60        0.89     20.56 o 
  16   1   7       17.18       19.44     22.24 o 
  17   1   7       30.45       41.52     22.93 o 
  18   1   7       23.68       14.32     23.43 o 
  19   1   7        1.02       -8.73     27.44 o 
  20   1   7       15.73        6.12     31.08 o 
  21   1   7        0.14       37.43     30.83 o 
 -26   2   7       34.90       33.09     43.90 o 
 -25   2   7       36.89       18.17     43.08 o 
 -24   2   7       32.71       10.63     34.25 o 
 -23   2   7       17.00       29.42     34.39 o 
 -22   2   7       40.97       59.73     62.15 o 
 -21   2   7       39.13       56.46     31.10 o 
 -20   2   7      126.69       95.11     32.94 o 
 -19   2   7      286.73      227.07     40.45 o 
 -18   2   7      195.82      181.47     40.78 o 
 -17   2   7      322.98      269.01     31.50 o 
 -16   2   7       85.01      144.33     37.00 o 
 -15   2   7      292.16      274.18     36.48 o 
 -14   2   7      228.42      225.75     29.73 o 
 -13   2   7      234.82      244.67     54.96 o 
 -12   2   7      748.78      700.95     58.58 o 
 -11   2   7      746.32      717.79     45.01 o 
 -10   2   7        1.48       -2.28     34.43 o 
  -9   2   7      107.87      114.02     34.33 o 
  -8   2   7      359.85      345.98     30.76 o 
  -7   2   7      113.97      118.90     34.98 o 
  -6   2   7      154.39      150.99     35.05 o 
  -5   2   7       45.09       31.98     33.17 o 
  -4   2   7        2.00       -1.80     26.17 o 
  -3   2   7      104.42      125.48     23.87 o 
  -2   2   7      619.40      615.07     31.44 o 
  -1   2   7      178.82      190.07     36.71 o 
   0   2   7      247.92      246.31     41.74 o 
   1   2   7      211.56      165.84     37.68 o 
   2   2   7      240.29      259.27     31.04 o 
   3   2   7       73.13       72.37     37.59 o 
   4   2   7       23.07       51.34     29.69 o 
   5   2   7      501.37      522.23     30.40 o 
   6   2   7      713.28      712.61     36.29 o 
   7   2   7        9.74        9.25     23.48 o 
   8   2   7      254.28      305.35     36.78 o 
   9   2   7      532.19      480.07     29.69 o 
  10   2   7      139.25      172.59     27.98 o 
  11   2   7      400.79      399.19     30.97 o 
  12   2   7     1201.92     1039.29     32.01 o 
  13   2   7      376.15      362.50     28.49 o 
  14   2   7       14.71       20.81     22.44 o 
  15   2   7        2.37       16.64     24.97 o 
  16   2   7       14.16       11.42     28.81 o 
  17   2   7       48.69       57.50     23.72 o 
  18   2   7      118.71      104.98     25.77 o 
  19   2   7       12.33        6.22     32.17 o 
  20   2   7        2.93      -13.97     31.71 o 
 -25   3   7        0.02       44.77     62.79 o 
 -24   3   7      171.28      171.85     39.08 o 
 -23   3   7       40.37       44.21     30.14 o 
 -22   3   7        0.13        2.21     31.02 o 
 -21   3   7      191.44      234.73     39.72 o 
 -20   3   7        8.11       33.75     67.03 o 
 -19   3   7      458.11      501.43     40.47 o 
 -18   3   7       47.03       65.08     38.42 o 
 -17   3   7      790.96      751.78     41.71 o 
 -16   3   7      600.72      481.68     40.29 o 
 -15   3   7       86.83       62.08     51.37 o 
 -14   3   7      266.50      272.56     53.34 o 
 -13   3   7      305.25      203.33     54.35 o 
 -12   3   7      487.84      532.47     31.04 o 
 -11   3   7      309.50      344.61     37.01 o 
 -10   3   7        2.29        6.93     34.09 o 
  -9   3   7     1057.15     1118.81     58.12 o 
  -8   3   7       77.51       88.78     28.59 o 
  -7   3   7      331.67      373.98     47.45 o 
  -6   3   7      824.78      851.31     35.16 o 
  -5   3   7      459.79      442.75     31.95 o 
  -4   3   7      155.68      121.20     34.18 o 
  -3   3   7      424.54      487.06     36.87 o 
  -2   3   7      381.29      439.03     33.19 o 
  -1   3   7      157.12      173.20     26.26 o 
   0   3   7      946.96      982.27     39.37 o 
   1   3   7        3.34      -17.23     32.09 o 
   2   3   7      467.64      485.88     31.92 o 
   3   3   7       52.73       57.53     25.23 o 
   4   3   7      659.55      622.88     34.48 o 
   5   3   7      175.53      206.14     27.88 o 
   6   3   7      113.86      136.50     29.57 o 
   7   3   7      848.78      772.28    144.91 o 
   8   3   7      458.60      399.17     31.09 o 
   9   3   7      170.06      199.39     33.52 o 
  10   3   7       44.66       22.80     31.72 o 
  11   3   7     3328.72     3089.00    103.96 o 
  12   3   7      426.47      457.18     37.54 o 
  13   3   7      591.57      588.58     32.32 o 
  14   3   7      348.24      302.09     28.42 o 
  15   3   7      126.37      136.03     28.17 o 
  16   3   7        0.04       -5.81     28.12 o 
  17   3   7      317.44      292.57     28.18 o 
  18   3   7      103.09       75.17     25.62 o 
  19   3   7       69.93       53.53     22.68 o 
  20   3   7       19.86       63.67     38.14 o 
 -24   4   7       89.17       99.70     31.29 o 
 -23   4   7      105.17      111.85     36.34 o 
 -22   4   7       22.99       54.49     58.52 o 
 -21   4   7       44.00       18.27     40.62 o 
 -20   4   7       14.63       12.47     31.48 o 
 -19   4   7       60.65       33.55     49.50 o 
 -18   4   7       48.68       50.50     67.63 o 
 -17   4   7       74.00       93.41     38.39 o 
 -16   4   7       85.35       39.58     55.27 o 
 -15   4   7      208.60      249.28     39.02 o 
 -14   4   7      177.30      226.66     31.48 o 
 -13   4   7        0.98       49.35     34.91 o 
 -12   4   7        3.72       -5.59     29.61 o 
 -11   4   7        7.25      -10.19     30.38 o 
 -10   4   7      178.93      181.70     37.69 o 
  -9   4   7      125.53      119.44     30.31 o 
  -8   4   7       58.03       49.75     37.20 o 
  -7   4   7     2018.17     2001.65     48.24 o 
  -6   4   7        0.24      -35.94     35.94 o 
  -5   4   7        0.03       34.79     46.91 o 
  -4   4   7       53.35       58.99     29.25 o 
  -3   4   7        1.09        2.67     29.90 o 
  -2   4   7      199.61      186.13     32.14 o 
  -1   4   7      931.19      927.65     41.27 o 
   0   4   7        3.83       -1.21     34.82 o 
   1   4   7      437.97      526.09     47.66 o 
   2   4   7        2.51       25.42     28.12 o 
   3   4   7      137.25       91.73     38.04 o 
   4   4   7      105.27       64.52     48.67 o 
   5   4   7      273.57      322.71     35.12 o 
   6   4   7      254.21      293.92     35.21 o 
   7   4   7        6.96      -19.26     33.14 o 
   8   4   7      220.34      190.36     34.97 o 
   9   4   7       21.98       35.19     33.81 o 
  10   4   7      262.58      297.53     35.93 o 
  11   4   7       81.91       89.50     23.47 o 
  12   4   7      237.79      307.87     31.83 o 
  13   4   7       43.15       71.39     38.92 o 
  14   4   7      144.66       84.49     30.49 o 
  15   4   7       35.42       65.01     39.20 o 
  16   4   7      551.53      397.81     46.41 o 
  17   4   7      160.54      181.65     43.04 o 
  18   4   7        6.28       36.32     25.27 o 
  19   4   7       78.15      114.43     26.18 o 
 -23   5   7      232.88      296.31     45.36 o 
 -22   5   7       37.97       17.07     36.42 o 
 -21   5   7       41.80       85.27     36.65 o 
 -20   5   7      124.19      136.79     30.91 o 
 -19   5   7      525.94      510.91     44.39 o 
 -18   5   7       12.22       19.05     33.22 o 
 -17   5   7      151.47      187.70     32.20 o 
 -16   5   7       52.16       69.70     38.99 o 
 -15   5   7      144.64      160.53     40.03 o 
 -14   5   7        0.29      -35.58     40.57 o 
 -13   5   7       25.60       16.83     32.31 o 
 -12   5   7       42.39       19.29     60.81 o 
 -11   5   7       59.16       65.19     29.87 o 
 -10   5   7      854.29      878.14     43.57 o 
  -9   5   7      926.26      882.46     43.14 o 
  -8   5   7      538.98      606.11     66.55 o 
  -7   5   7       56.62       67.96     28.38 o 
  -6   5   7      477.42      490.38     51.14 o 
  -5   5   7      214.05      161.57     40.47 o 
  -4   5   7       32.05       64.58     29.47 o 
  -3   5   7     1485.85     1587.44     85.86 o 
  -2   5   7      716.91      701.90     33.87 o 
  -1   5   7      986.45     1088.25     47.55 o 
   0   5   7      241.84      226.93     50.16 o 
   1   5   7      211.72      245.56     35.41 o 
   2   5   7       45.74      106.04     39.29 o 
   3   5   7      606.25      632.15     39.55 o 
   4   5   7     1413.29     1434.62     97.31 o 
   5   5   7       36.96       15.12     25.55 o 
   6   5   7      441.54      403.78     32.26 o 
   7   5   7       77.23       90.54     35.80 o 
   8   5   7       21.63       69.06     35.35 o 
   9   5   7        0.39      -13.49     22.18 o 
  10   5   7       91.62       95.67     30.48 o 
  11   5   7       94.33       86.58     36.47 o 
  12   5   7       61.04       63.08     37.21 o 
  13   5   7      134.08      157.56     32.76 o 
  14   5   7      276.75      268.33     28.76 o 
  15   5   7        6.50       43.94     37.80 o 
  16   5   7       20.97       54.76     41.78 o 
  17   5   7        4.90       49.09     29.56 o 
  18   5   7       44.75       42.18     28.11 o 
 -22   6   7       13.10       23.90     44.89 o 
 -21   6   7       33.21      102.85     35.16 o 
 -20   6   7        0.01       19.19     35.84 o 
 -19   6   7       98.90       82.12     37.25 o 
 -18   6   7      227.79      224.70     36.74 o 
 -17   6   7       55.24       47.62     41.51 o 
 -16   6   7       16.61       78.55     40.47 o 
 -15   6   7       18.14        4.74     28.88 o 
 -14   6   7       46.11       57.44     38.71 o 
 -13   6   7       12.72      -21.96     39.35 o 
 -12   6   7       52.95       66.78     28.53 o 
 -11   6   7        7.60        1.59     31.98 o 
 -10   6   7       24.25       65.54     38.33 o 
  -9   6   7       22.63       18.33     37.89 o 
  -8   6   7       45.28       43.38     37.23 o 
  -7   6   7      135.33      145.42     39.42 o 
  -6   6   7        5.41       -4.36     35.84 o 
  -5   6   7      166.44      164.85     40.22 o 
  -4   6   7      213.26      183.08     32.49 o 
  -3   6   7       57.55       46.36     31.84 o 
  -2   6   7      543.94      526.40     43.44 o 
  -1   6   7       66.41       84.72     38.57 o 
   0   6   7       10.15       26.46     48.99 o 
   1   6   7       42.48       32.25     26.58 o 
   2   6   7      131.39      108.17     30.96 o 
   3   6   7        9.76       39.43     27.58 o 
   4   6   7       16.87       14.44     28.63 o 
   5   6   7       47.54       29.12     26.25 o 
   6   6   7      127.64      188.87     37.71 o 
   7   6   7       69.84       90.16     27.43 o 
   8   6   7        2.46       52.38     31.10 o 
   9   6   7       27.25       37.84     31.92 o 
  10   6   7      487.87      413.85     57.35 o 
  11   6   7       49.96       42.49     31.04 o 
  12   6   7      140.44      158.06     41.06 o 
  13   6   7        4.26      -10.63     33.54 o 
  14   6   7       35.20       32.24     29.93 o 
  15   6   7        5.38       10.54     33.62 o 
  16   6   7        7.31       66.90     38.50 o 
 -20   7   7      217.03      188.40     48.75 o 
 -19   7   7        0.03       35.36     58.74 o 
 -18   7   7        0.00       11.93     44.58 o 
 -17   7   7        2.61       24.65     43.85 o 
 -16   7   7        2.00       15.66     44.95 o 
 -15   7   7        7.89       24.88     32.91 o 
 -14   7   7        7.59       15.07     47.47 o 
 -13   7   7       63.75       61.25     36.43 o 
 -12   7   7       73.54      100.25     39.68 o 
 -11   7   7        0.00      -18.29     63.82 o 
 -10   7   7       67.16      100.69     56.18 o 
  -9   7   7      139.04      190.14     38.76 o 
  -8   7   7       27.39       11.23     30.44 o 
  -7   7   7      476.72      467.52     34.91 o 
  -6   7   7       38.68       22.67     40.09 o 
  -5   7   7      460.24      391.05     47.47 o 
  -4   7   7       13.80       46.19     32.85 o 
  -3   7   7      140.26      162.01     34.57 o 
  -2   7   7        0.03      -53.13     53.13 o 
  -1   7   7       36.36      129.88     52.88 o 
   0   7   7      164.19      143.75     53.15 o 
   1   7   7        2.53       17.96     27.06 o 
   2   7   7        1.08       -8.51     41.04 o 
   3   7   7      846.84      872.33     31.36 o 
   4   7   7      109.83      117.11     27.97 o 
   5   7   7        7.96       21.17     38.27 o 
   6   7   7      101.56       78.99     39.66 o 
   7   7   7        4.08        0.90     32.04 o 
   8   7   7       84.79       36.18     43.66 o 
   9   7   7       35.56       -0.02     45.76 o 
  10   7   7       10.03       -0.40     29.31 o 
  11   7   7        8.35       10.47     57.96 o 
  12   7   7      109.14      121.08     43.71 o 
  13   7   7        1.52        6.16     43.60 o 
  14   7   7      163.60      109.93     45.09 o 
 -17   8   7      174.69      166.75     45.50 o 
 -16   8   7      134.73      104.38     45.83 o 
 -15   8   7      284.14      333.93     36.58 o 
 -14   8   7      163.25      193.12     73.46 o 
 -13   8   7      103.67       97.64     43.00 o 
 -12   8   7        0.56       12.34     33.98 o 
 -11   8   7      213.92      171.66     43.22 o 
 -10   8   7        0.99       25.80     32.50 o 
  -9   8   7       78.03      105.80     33.09 o 
  -8   8   7       18.58       68.89     45.24 o 
  -7   8   7        1.83       13.23     33.70 o 
  -6   8   7       60.01       72.57     37.17 o 
  -5   8   7        0.43       25.28     33.81 o 
  -4   8   7       56.94       57.90     32.72 o 
  -3   8   7        4.54        0.46     35.67 o 
  -2   8   7      167.48      175.12     37.17 o 
  -1   8   7       79.21       87.98     37.53 o 
   0   8   7      462.27      482.43     35.21 o 
   1   8   7      336.00      309.96     42.05 o 
   2   8   7       91.11      144.29     33.45 o 
   3   8   7       16.52        8.72     38.98 o 
   4   8   7      215.40      223.73     34.84 o 
   5   8   7       22.62       32.51     41.12 o 
   6   8   7       45.78       96.97     33.05 o 
   7   8   7       13.39      -13.31     33.59 o 
   8   8   7        0.03       46.25     30.72 o 
   9   8   7       32.82       80.24     42.91 o 
  10   8   7      340.51      353.77     45.88 o 
  11   8   7        6.00       22.16     35.49 o 
  12   8   7      109.95      120.84     44.27 o 
 -13   9   7       49.92       55.77     43.06 o 
 -12   9   7       22.97       53.04     39.18 o 
 -11   9   7       32.60       12.00     44.82 o 
 -10   9   7       58.71       48.63     43.53 o 
  -9   9   7      164.19      147.08     46.26 o 
  -8   9   7      169.45      201.56     34.50 o 
  -7   9   7        7.28       60.43     42.41 o 
  -6   9   7       15.21      -16.23     40.69 o 
  -5   9   7        0.93       29.20     37.00 o 
  -4   9   7       73.10       69.22     38.19 o 
  -3   9   7       88.44       74.05     58.87 o 
  -2   9   7       24.88       44.66     58.76 o 
  -1   9   7       20.15       34.32     59.44 o 
   0   9   7       17.71      132.00     59.30 o 
   1   9   7       81.89       68.93     43.33 o 
   2   9   7       27.33       59.65     35.11 o 
   3   9   7       86.84      117.67     54.49 o 
   4   9   7      170.14      171.86     32.26 o 
   5   9   7      122.78      113.94     43.96 o 
   6   9   7      128.64      150.58     56.55 o 
   7   9   7        5.57      -19.69     43.39 o 
   8   9   7      176.24      176.34     63.17 o 
  -6  10   7       11.59       13.59     79.88 o 
  -5  10   7        0.04      -12.70     45.85 o 
  -4  10   7      117.35      152.25     54.45 o 
  -3  10   7        4.81       13.41     60.02 o 
  -2  10   7       31.45       55.33     42.50 o 
  -1  10   7        4.88      -17.63     43.80 o 
   0  10   7       22.85      143.87     60.02 o 
 -24   0   8        3.31      -18.49     60.95 o 
 -23   0   8       74.86      121.81     42.68 o 
 -22   0   8      637.69      666.71     64.90 o 
 -21   0   8        0.76       30.39     41.20 o 
 -20   0   8      265.95      295.51     58.02 o 
 -19   0   8        1.33        1.15     37.49 o 
 -18   0   8      123.07       43.30     55.12 o 
 -17   0   8       20.57       17.95     39.26 o 
 -16   0   8      332.27      354.84     52.44 o 
 -15   0   8        1.06       32.33     49.10 o 
 -14   0   8      121.73       52.96     37.10 o 
 -13   0   8     1206.51     1085.32     47.71 o 
 -12   0   8       84.77       77.33     48.89 o 
 -11   0   8     1250.94     1188.15     60.75 o 
 -10   0   8        4.13      -48.77     50.47 o 
  -9   0   8      493.07      497.22     33.23 o 
  -8   0   8     2440.30     2346.24     70.65 o 
  -7   0   8     1981.72     1916.48     67.63 o 
  -6   0   8     1371.04     1231.03     63.88 o 
  -5   0   8     4316.26     4269.46     89.43 o 
  -4   0   8     1431.75     1450.77     66.92 o 
  -3   0   8     1216.86     1210.94     62.92 o 
  -2   0   8      198.90      240.29     54.52 o 
  -1   0   8      741.96      774.64     47.03 o 
   0   0   8      380.58      338.98     54.18 o 
   1   0   8     1290.69     1425.34     66.22 o 
   2   0   8        0.20       24.73     53.82 o 
   3   0   8       29.05       -5.84     53.50 o 
   4   0   8        7.95      -36.12     52.27 o 
   5   0   8      510.76      439.80     69.70 o 
   6   0   8      495.26      454.87     56.28 o 
   7   0   8      244.29      253.47     55.03 o 
   8   0   8      351.34      253.18     55.65 o 
   9   0   8      201.17      163.90     41.77 o 
  10   0   8       11.86       18.35     38.76 o 
  11   0   8       92.50       90.64     42.78 o 
  12   0   8       55.53       38.11     39.50 o 
  13   0   8       12.46       20.92     42.65 o 
  14   0   8      502.35      559.31     52.99 o 
  15   0   8      211.72      157.86     43.35 o 
  16   0   8      148.55      148.76     43.90 o 
  17   0   8        7.60      -15.45     34.54 o 
  18   0   8       71.64       55.44     30.84 o 
 -24   1   8       23.17       86.79     43.85 o 
 -23   1   8       24.99        6.89     34.41 o 
 -22   1   8        0.16       69.09     34.09 o 
 -21   1   8        7.69      -19.76     66.99 o 
 -20   1   8      237.15      308.41     40.69 o 
 -19   1   8        0.00       32.29     70.81 o 
 -18   1   8       13.63       -3.47     32.08 o 
 -17   1   8        6.86       13.89     43.45 o 
 -16   1   8       42.75      126.08     36.09 o 
 -15   1   8      118.21       55.86     53.20 o 
 -14   1   8      155.84      165.85     36.91 o 
 -13   1   8       47.65       11.22     29.37 o 
 -12   1   8      303.48      315.86     37.62 o 
 -11   1   8       84.69      123.01     51.45 o 
 -10   1   8      617.70      611.25     34.03 o 
  -9   1   8       33.68       37.13     35.07 o 
  -8   1   8        1.22       23.16     28.18 o 
  -7   1   8       26.41       24.88     25.12 o 
  -6   1   8      510.74      548.47     32.88 o 
  -5   1   8       16.54      -26.83     35.38 o 
  -4   1   8      158.25      134.89     36.15 o 
  -3   1   8      608.81      603.52     40.24 o 
  -2   1   8       34.99       33.13     36.10 o 
  -1   1   8       41.93       13.07     35.16 o 
   0   1   8       51.12       65.09     35.69 o 
   1   1   8      609.06      694.69     42.87 o 
   2   1   8      421.26      461.44     39.41 o 
   3   1   8        7.87       31.28     36.00 o 
   4   1   8        5.15       30.80     34.74 o 
   5   1   8      151.45      168.76     40.93 o 
   6   1   8      493.40      464.72     40.32 o 
   7   1   8      119.17       76.13     26.43 o 
   8   1   8      151.88      177.96     29.82 o 
   9   1   8        3.98       21.08     28.14 o 
  10   1   8       61.38       60.88     32.74 o 
  11   1   8       32.48       60.34     27.00 o 
  12   1   8      103.94      110.07     28.47 o 
  13   1   8        5.94        9.10     28.46 o 
  14   1   8       60.10       52.59     30.58 o 
  15   1   8       17.60       15.13     25.98 o 
  16   1   8        4.94       12.46     24.66 o 
  17   1   8        0.86       17.70     22.13 o 
  18   1   8       10.94       -6.58     24.69 o 
 -24   2   8       60.01       72.89     42.97 o 
 -23   2   8       36.95       77.97     35.70 o 
 -22   2   8       11.44       -6.94     34.05 o 
 -21   2   8      317.08      373.14     35.94 o 
 -20   2   8      137.37       81.07     40.51 o 
 -19   2   8      212.32      151.31     39.48 o 
 -18   2   8      248.97      215.66     31.57 o 
 -17   2   8        6.33       33.97     28.22 o 
 -16   2   8      673.38      612.42     57.91 o 
 -15   2   8        0.56       16.21     49.56 o 
 -14   2   8      740.81      695.82     42.15 o 
 -13   2   8      545.60      535.70     57.76 o 
 -12   2   8       35.49       62.85     29.05 o 
 -11   2   8       19.13       63.28     25.23 o 
 -10   2   8       17.53        8.45     38.82 o 
  -9   2   8       25.58       24.24     28.61 o 
  -8   2   8       36.16       59.55     34.49 o 
  -7   2   8      377.52      343.64     31.69 o 
  -6   2   8       43.14       42.86     30.70 o 
  -5   2   8      903.54      906.40     32.02 o 
  -4   2   8       60.44       82.76     30.13 o 
  -3   2   8      556.22      578.22     36.14 o 
  -2   2   8       58.11       81.72     30.35 o 
  -1   2   8      892.16      913.19     38.60 o 
   0   2   8       92.44       78.67     30.19 o 
   1   2   8      877.10      935.89     43.62 o 
   2   2   8      306.10      349.91     33.37 o 
   3   2   8       41.92       30.33     37.42 o 
   4   2   8        0.35       -7.93     29.19 o 
   5   2   8      561.34      568.36     40.83 o 
   6   2   8       43.56       12.21     27.33 o 
   7   2   8      495.53      453.75     35.05 o 
   8   2   8      708.55      613.57     30.47 o 
   9   2   8      283.09      281.53     30.08 o 
  10   2   8        5.61        9.46     28.86 o 
  11   2   8       99.69       89.22     34.35 o 
  12   2   8        0.00      -13.55     28.42 o 
  13   2   8       21.93       35.32     29.81 o 
  14   2   8      100.74       79.79     32.41 o 
  15   2   8      127.55      100.65     25.66 o 
  16   2   8       23.94       31.11     25.86 o 
  17   2   8      100.42       95.15     33.17 o 
  18   2   8        1.37       32.31     26.10 o 
 -23   3   8       10.39       13.58     36.57 o 
 -22   3   8       14.70       73.25     35.39 o 
 -21   3   8       28.07        6.82     28.38 o 
 -20   3   8        1.63       17.71     30.53 o 
 -19   3   8        4.88       11.79     37.74 o 
 -18   3   8       52.77       63.86     31.75 o 
 -17   3   8        0.10       -3.82     32.79 o 
 -16   3   8        9.76       33.91     55.85 o 
 -15   3   8       65.02       41.56     31.64 o 
 -14   3   8      163.52      173.21     39.41 o 
 -13   3   8      145.20      168.35     31.07 o 
 -12   3   8       60.65       91.12     37.92 o 
 -11   3   8       33.40       47.29     36.67 o 
 -10   3   8       90.30       88.50     37.04 o 
  -9   3   8        8.52        4.83     36.90 o 
  -8   3   8      163.50      192.85     37.34 o 
  -7   3   8      149.53      141.09     30.22 o 
  -6   3   8     2530.40     2489.81     51.14 o 
  -5   3   8      254.49      213.41     31.50 o 
  -4   3   8      704.95      636.51     29.48 o 
  -3   3   8       70.69       90.60     28.15 o 
  -2   3   8      355.27      335.52     33.76 o 
  -1   3   8      328.36      297.96     34.02 o 
   0   3   8      223.79      244.28     33.21 o 
   1   3   8       88.60       70.74     33.92 o 
   2   3   8      375.18      422.86     37.44 o 
   3   3   8     1302.54     1195.22     45.27 o 
   4   3   8      162.41      135.46     30.43 o 
   5   3   8      598.42      607.07     35.34 o 
   6   3   8      217.78      226.50     33.24 o 
   7   3   8        0.90        2.04     33.23 o 
   8   3   8       43.40       30.28     36.18 o 
   9   3   8      405.02      373.42     38.29 o 
  10   3   8      111.86      119.82     30.68 o 
  11   3   8      152.81      122.77     39.45 o 
  12   3   8       54.14       70.24     39.04 o 
  13   3   8      173.86      189.41     27.32 o 
  14   3   8        0.61       -4.36     23.51 o 
  15   3   8       39.19       52.05     39.16 o 
  16   3   8      111.74      104.29     38.78 o 
  17   3   8      317.78      223.92     35.39 o 
 -22   4   8      116.42      147.95     36.34 o 
 -21   4   8       95.91      104.38     35.96 o 
 -20   4   8        3.22      -46.57     46.57 o 
 -19   4   8       29.64       30.00     47.76 o 
 -18   4   8        9.17       13.02     33.61 o 
 -17   4   8       42.15       81.14     41.88 o 
 -16   4   8     1058.34      953.55     93.14 o 
 -15   4   8       68.54       27.93     33.29 o 
 -14   4   8       94.52       85.15     39.89 o 
 -13   4   8      110.68       90.85     42.33 o 
 -12   4   8       14.68       51.09     39.54 o 
 -11   4   8      819.97      776.26     43.68 o 
 -10   4   8       21.08       15.65     29.47 o 
  -9   4   8       14.15      -30.47     30.47 o 
  -8   4   8      341.35      328.39     33.35 o 
  -7   4   8     1496.56     1619.00    106.42 o 
  -6   4   8        4.20      -20.29     37.12 o 
  -5   4   8        3.65      -22.71     28.63 o 
  -4   4   8      537.52      509.42     35.39 o 
  -3   4   8      619.02      630.06     32.77 o 
  -2   4   8       82.01       73.83     33.22 o 
  -1   4   8       50.12       63.19     33.86 o 
   0   4   8      587.94      591.83     34.86 o 
   1   4   8      330.10      350.07     33.19 o 
   2   4   8      793.65      787.35     56.63 o 
   3   4   8      101.23      137.29     49.50 o 
   4   4   8      152.75      117.03     36.76 o 
   5   4   8      465.41      459.71     78.60 o 
   6   4   8       76.22      108.59     37.11 o 
   7   4   8       12.68      -13.48     28.35 o 
   8   4   8      270.87      239.07     34.80 o 
   9   4   8       37.74       89.39     34.00 o 
  10   4   8       91.76      115.15     38.92 o 
  11   4   8      161.11      174.72     35.92 o 
  12   4   8       42.41       39.79     34.28 o 
  13   4   8       71.83      102.51     27.15 o 
  14   4   8        5.09       23.06     29.82 o 
  15   4   8       59.67       98.61     44.47 o 
  16   4   8       72.80       91.19     43.86 o 
 -21   5   8       27.26       55.66     36.71 o 
 -20   5   8        0.38      -10.25     27.77 o 
 -19   5   8        9.39       37.31     31.96 o 
 -18   5   8      194.80      187.42     31.49 o 
 -17   5   8      324.13      360.53     44.90 o 
 -16   5   8       18.99      -17.97     41.72 o 
 -15   5   8       51.37       56.09     35.31 o 
 -14   5   8        4.36      -16.69     32.21 o 
 -13   5   8      113.90       79.65     39.00 o 
 -12   5   8        4.27      -28.93     31.70 o 
 -11   5   8       88.38       72.14     33.04 o 
 -10   5   8      811.47      745.47     42.89 o 
  -9   5   8      228.15      235.54     41.04 o 
  -8   5   8      187.03      220.64     46.35 o 
  -7   5   8      297.84      278.19     39.58 o 
  -6   5   8      466.45      401.70     40.32 o 
  -5   5   8      304.54      301.12     33.47 o 
  -4   5   8     1681.03     1592.52     40.91 o 
  -3   5   8       59.84       91.50     35.06 o 
  -2   5   8       76.85       52.57     30.97 o 
  -1   5   8      513.96      583.14     53.17 o 
   0   5   8       75.89       64.89     35.29 o 
   1   5   8      242.06      264.46     53.08 o 
   2   5   8       39.77       52.41     35.51 o 
   3   5   8      351.41      404.65     53.45 o 
   4   5   8       69.74       95.66     38.19 o 
   5   5   8      401.71      350.53     33.36 o 
   6   5   8        0.73        5.32     38.07 o 
   7   5   8       64.44       90.52     27.12 o 
   8   5   8        5.60        8.35     48.19 o 
   9   5   8       49.62       38.72     31.07 o 
  10   5   8       49.99       11.17     26.58 o 
  11   5   8      218.31      180.10     25.23 o 
  12   5   8        3.96        7.51     32.08 o 
  13   5   8       24.37       50.35     43.00 o 
  14   5   8       15.04       37.63     36.30 o 
  15   5   8        0.65      -63.77     63.77 o 
 -19   6   8       55.91       50.77     36.55 o 
 -18   6   8       70.97       69.77     70.71 o 
 -17   6   8       31.63       30.10     35.26 o 
 -16   6   8        3.20       57.46     43.72 o 
 -15   6   8      108.99      115.52     43.35 o 
 -14   6   8       85.11      135.17     35.31 o 
 -13   6   8      143.89      154.64     51.02 o 
 -12   6   8      339.70      349.07     48.13 o 
 -11   6   8      324.39      324.65     42.55 o 
 -10   6   8      375.27      370.74     58.03 o 
  -9   6   8      300.12      276.82     34.02 o 
  -8   6   8      385.67      346.10     33.72 o 
  -7   6   8      148.09      190.23     42.48 o 
  -6   6   8      185.73      165.50     39.92 o 
  -5   6   8      600.16      648.16     73.35 o 
  -4   6   8        0.22       33.55     35.67 o 
  -3   6   8       19.06       32.74     32.53 o 
  -2   6   8      513.78      503.87     56.35 o 
  -1   6   8       15.66       80.82     50.75 o 
   0   6   8      478.68      538.11     55.55 o 
   1   6   8      139.62      159.18     39.44 o 
   2   6   8       69.55      136.41     53.35 o 
   3   6   8       43.92       37.82     32.42 o 
   4   6   8       75.49       49.40     30.76 o 
   5   6   8      133.65      126.38     39.51 o 
   6   6   8       67.35       74.32     30.91 o 
   7   6   8       74.53       83.82     24.90 o 
   8   6   8        1.07       13.61     49.08 o 
   9   6   8      148.28      137.27     34.23 o 
  10   6   8       47.32       -6.83     41.98 o 
  11   6   8       42.60       32.15     34.57 o 
  12   6   8       79.07      110.42     42.63 o 
  13   6   8        2.23       23.06     36.62 o 
 -17   7   8      192.54      108.30     47.03 o 
 -16   7   8       15.72       69.11     35.97 o 
 -15   7   8       11.31       34.68     45.04 o 
 -14   7   8        8.52       45.74     43.84 o 
 -13   7   8      207.02      214.68     37.19 o 
 -12   7   8       53.73       80.07     41.63 o 
 -11   7   8        0.48       -2.96     34.33 o 
 -10   7   8      108.13      210.18     52.51 o 
  -9   7   8       94.60      109.10     41.99 o 
  -8   7   8        1.83       26.50     35.53 o 
  -7   7   8      322.65      363.79     46.44 o 
  -6   7   8       85.87       75.45     43.08 o 
  -5   7   8        1.46       18.42     45.09 o 
  -4   7   8      244.55      342.11     74.81 o 
  -3   7   8      252.63      192.56     55.39 o 
  -2   7   8      188.57      222.21     56.79 o 
  -1   7   8      507.58      508.18     58.54 o 
   0   7   8        8.37      -55.76     55.76 o 
   1   7   8      181.89      188.07     39.84 o 
   2   7   8        0.08       -5.30     38.43 o 
   3   7   8        6.89       46.76     48.16 o 
   4   7   8      182.71      246.56     41.09 o 
   5   7   8       32.75       46.38     32.69 o 
   6   7   8        0.70      -16.95     29.45 o 
   7   7   8       98.39       54.68     43.13 o 
   8   7   8       16.25       33.53     34.98 o 
   9   7   8        8.90      -10.99     37.75 o 
  10   7   8       10.95       -9.93     36.56 o 
 -13   8   8        0.08        7.99     44.71 o 
 -12   8   8      154.38      171.59     36.25 o 
 -11   8   8        5.85       36.62     81.63 o 
 -10   8   8        0.25      -19.73     40.82 o 
  -9   8   8      114.10       90.72     43.36 o 
  -8   8   8       15.20       37.60     38.82 o 
  -7   8   8       15.73       37.37     47.06 o 
  -6   8   8      103.90      123.84     45.63 o 
  -5   8   8       20.88       20.76     48.13 o 
  -4   8   8       70.89       61.54     41.31 o 
  -3   8   8        5.73       33.27     41.78 o 
  -2   8   8        0.31       -8.69     42.68 o 
  -1   8   8      168.02      134.77     41.97 o 
   0   8   8       18.75      -23.39     44.63 o 
   1   8   8      167.88      152.50     35.86 o 
   2   8   8      156.49      126.48     43.05 o 
   3   8   8        2.49       54.52     29.37 o 
   4   8   8        9.71       16.91     35.37 o 
   5   8   8       44.63       25.97     37.00 o 
   6   8   8        0.52       17.63     43.13 o 
   7   8   8       45.91      -31.87     43.33 o 
  -6   9   8      215.62      176.42     97.57 o 
  -5   9   8      196.46      173.38     37.54 o 
  -4   9   8        7.22      -23.26     37.38 o 
  -3   9   8       46.03       86.70     60.92 o 
  -2   9   8       56.70       32.05     60.85 o 
 -22   1   9       41.32       67.77     43.81 o 
 -21   1   9       22.61        0.97     44.14 o 
 -20   1   9      155.78      123.47     30.78 o 
 -19   1   9       55.63       22.95     40.26 o 
 -18   1   9       18.26       21.63     34.35 o 
 -17   1   9       14.08        9.93     84.06 o 
 -16   1   9        0.18        9.80     39.23 o 
 -15   1   9       92.18       91.75     31.44 o 
 -14   1   9       18.48       39.92     31.74 o 
 -13   1   9      167.79      170.90     27.87 o 
 -12   1   9        9.04       31.17     35.86 o 
 -11   1   9       24.73       24.95     30.73 o 
 -10   1   9      222.92      263.87     32.47 o 
  -9   1   9        0.75      -11.32     30.50 o 
  -8   1   9      174.94      200.61     24.06 o 
  -7   1   9       43.66       29.85     30.46 o 
  -6   1   9        9.42       38.12     30.85 o 
  -5   1   9       27.84       36.03     27.36 o 
  -4   1   9      176.71      165.90     33.13 o 
  -3   1   9       21.93        7.55     36.11 o 
  -2   1   9       66.45       79.82     46.07 o 
  -1   1   9      855.66      937.74     44.11 o 
   0   1   9       12.10       37.70     36.61 o 
   1   1   9      330.21      364.97     72.63 o 
   2   1   9      191.18      191.88     40.23 o 
   3   1   9      101.40       98.37     42.23 o 
   4   1   9       59.21       69.07     42.23 o 
   5   1   9       35.27       65.62     41.42 o 
   6   1   9       91.12      109.97     42.57 o 
   7   1   9       17.93       24.35     39.17 o 
   8   1   9       22.64       11.75     39.40 o 
   9   1   9       17.99       -9.85     39.77 o 
  10   1   9      219.86      226.84     36.21 o 
  11   1   9        0.02       10.21     35.76 o 
  12   1   9       81.89       79.22     35.30 o 
  13   1   9       17.84       39.63     35.46 o 
  14   1   9        5.00      -13.65     36.00 o 
  15   1   9      442.53      409.45     35.65 o 
 -21   2   9        5.70       -6.78     30.40 o 
 -20   2   9      202.45      183.86     36.15 o 
 -19   2   9        4.76        8.86     65.01 o 
 -18   2   9        3.99       18.62     41.04 o 
 -17   2   9       57.92      156.19     41.04 o 
 -16   2   9       34.46       86.12     41.16 o 
 -15   2   9       13.87      -12.61     25.02 o 
 -14   2   9        1.42       22.92     28.01 o 
 -13   2   9      822.27      796.30     36.76 o 
 -12   2   9       76.75      120.78     54.38 o 
 -11   2   9      188.12      155.25     32.49 o 
 -10   2   9        0.02       11.57     39.12 o 
  -9   2   9       58.67       65.20     27.64 o 
  -8   2   9       33.57       87.45     27.98 o 
  -7   2   9      236.92      278.68     28.57 o 
  -6   2   9        5.10       32.90     30.65 o 
  -5   2   9        1.71       -8.41     30.66 o 
  -4   2   9       28.63       33.30     26.49 o 
  -3   2   9        1.27       25.80     30.01 o 
  -2   2   9        0.19       23.63     32.06 o 
  -1   2   9      168.57      179.19     32.46 o 
   0   2   9        7.00       27.68     26.03 o 
   1   2   9      108.15      132.18     41.70 o 
   2   2   9        3.64       16.87     40.89 o 
   3   2   9       32.57       46.30     41.20 o 
   4   2   9       32.90       47.16     33.78 o 
   5   2   9        0.08       15.92     41.85 o 
   6   2   9      127.31      170.08     45.16 o 
   7   2   9       12.38        9.78     42.28 o 
   8   2   9        4.20       22.90     42.93 o 
   9   2   9       12.02        5.36     34.09 o 
  10   2   9       57.47       66.62     34.59 o 
  11   2   9        9.74      -14.85     29.66 o 
  12   2   9       71.95       40.20     36.42 o 
  13   2   9       21.94       31.87     38.33 o 
  14   2   9        0.81      -20.65     39.90 o 
 -20   3   9        1.97       -8.51     35.62 o 
 -19   3   9      146.86      127.56     43.69 o 
 -18   3   9       11.99       47.03     35.12 o 
 -17   3   9       70.31       61.94     32.93 o 
 -16   3   9       13.39      -27.38     27.38 o 
 -15   3   9       53.47       91.01     33.33 o 
 -14   3   9      572.87      557.26     42.90 o 
 -13   3   9      225.73      205.37     34.14 o 
 -12   3   9       29.34       18.97     31.43 o 
 -11   3   9      239.40      219.60     34.26 o 
 -10   3   9      191.79      192.75     33.22 o 
  -9   3   9       27.08       67.79     38.38 o 
  -8   3   9      266.47      298.48     33.08 o 
  -7   3   9      367.63      374.62     33.35 o 
  -6   3   9        9.63       31.01     30.86 o 
  -5   3   9      399.58      434.57     33.03 o 
  -4   3   9       73.22      113.45     26.60 o 
  -3   3   9      220.90      226.28     32.93 o 
  -2   3   9      204.07      258.35     32.52 o 
  -1   3   9        2.21       35.20     32.93 o 
   0   3   9       17.24        6.86     27.00 o 
   1   3   9      481.79      480.52     33.02 o 
   2   3   9      738.10      751.22     41.28 o 
   3   3   9        3.06       -7.35     38.40 o 
   4   3   9       24.62       29.10     38.72 o 
   5   3   9      604.28      635.25     48.93 o 
   6   3   9        1.13        9.17     45.80 o 
   7   3   9       55.39       45.86     35.12 o 
   8   3   9        3.05       53.55     40.09 o 
   9   3   9       12.96       16.02     43.66 o 
  10   3   9       11.75       24.48     35.68 o 
  11   3   9        0.28       12.41     44.01 o 
  12   3   9        8.29        4.76     35.51 o 
  13   3   9       64.44       34.03     37.66 o 
  14   3   9       48.38       86.84     63.19 o 
 -19   4   9       83.20      113.24     31.94 o 
 -18   4   9      109.41      129.45     31.66 o 
 -17   4   9       26.69       57.46     26.26 o 
 -16   4   9        0.84       18.68     44.93 o 
 -15   4   9       62.00       52.82     42.29 o 
 -14   4   9        6.49      -15.41     33.21 o 
 -13   4   9       26.01       64.24     39.87 o 
 -12   4   9       18.77       15.71     27.88 o 
 -11   4   9      543.84      526.74     69.30 o 
 -10   4   9       21.91       25.44     39.20 o 
  -9   4   9     1425.65     1334.69     47.55 o 
  -8   4   9       36.67      -38.03     39.83 o 
  -7   4   9       34.13       40.54     31.42 o 
  -6   4   9      514.05      525.79     36.96 o 
  -5   4   9       12.83       15.59     26.62 o 
  -4   4   9      179.71      183.14     32.52 o 
  -3   4   9        9.81       18.80     34.98 o 
  -2   4   9     1013.63     1048.81     48.04 o 
  -1   4   9       13.19       29.99     37.32 o 
   0   4   9       85.66       88.45     40.44 o 
   1   4   9       24.77       20.45     36.03 o 
   2   4   9       24.24       61.28     53.93 o 
   3   4   9       47.04       52.05     57.46 o 
   4   4   9      661.57      672.67     47.81 o 
   5   4   9      218.28      270.39     61.26 o 
   6   4   9        3.44       43.26     59.98 o 
   7   4   9       98.39       87.92     42.51 o 
   8   4   9       10.43       46.65     29.04 o 
   9   4   9       47.04       46.47     41.96 o 
  10   4   9       17.14       -1.02     33.85 o 
  11   4   9       13.00       35.38     35.78 o 
  12   4   9      245.75      249.98     36.50 o 
 -17   5   9       45.78       22.86     40.39 o 
 -16   5   9       20.06       24.46     57.53 o 
 -15   5   9       33.24       43.65     35.76 o 
 -14   5   9       46.70       53.48     59.89 o 
 -13   5   9       13.78       22.44     43.44 o 
 -12   5   9      136.27       82.77     43.77 o 
 -11   5   9       34.21       33.94     36.12 o 
 -10   5   9      765.69      799.93     46.51 o 
  -9   5   9       34.19       22.77     41.83 o 
  -8   5   9        0.69       22.93     43.73 o 
  -7   5   9      135.54      144.73     43.27 o 
  -6   5   9       12.63       -4.54     37.54 o 
  -5   5   9      114.05      118.78     34.68 o 
  -4   5   9       10.08      -16.23     37.91 o 
  -3   5   9      206.45      204.25     40.27 o 
  -2   5   9      178.81      195.33     33.78 o 
  -1   5   9      363.85      321.59     54.06 o 
   0   5   9      150.71       92.48     52.39 o 
   1   5   9       48.62        9.16     52.49 o 
   2   5   9      231.91      263.48     54.70 o 
   3   5   9      104.72      115.91     42.18 o 
   4   5   9       26.91      -34.07     49.96 o 
   5   5   9        1.10      -13.70     36.48 o 
   6   5   9      115.68      148.93     57.27 o 
   7   5   9       68.77       96.13     40.44 o 
   8   5   9        1.74       -2.53     41.46 o 
   9   5   9        0.06        8.95     33.85 o 
  10   5   9       34.66      -16.63     36.16 o 
  11   5   9       20.08       71.83     36.59 o 
 -15   6   9        4.90      -23.40     45.33 o 
 -14   6   9       45.70       73.78     45.39 o 
 -13   6   9      181.99      213.84     37.12 o 
 -12   6   9       13.94       41.39     43.63 o 
 -11   6   9        7.49       64.33     43.64 o 
 -10   6   9      165.96      147.74     37.23 o 
  -9   6   9       46.96      124.78     48.52 o 
  -8   6   9      210.22      199.66     45.25 o 
  -7   6   9        2.38      -33.48     43.38 o 
  -6   6   9      178.96      192.08     32.08 o 
  -5   6   9      138.79      145.93     40.24 o 
  -4   6   9       21.87       11.13     34.38 o 
  -3   6   9        0.06       44.55     41.02 o 
  -2   6   9       34.61      -34.86     41.78 o 
  -1   6   9        7.60       -2.85     56.52 o 
   0   6   9       17.16       26.89     54.21 o 
   1   6   9        8.90      -22.89     56.52 o 
   2   6   9       10.50      -31.40     41.42 o 
   3   6   9        1.60      -39.29     57.31 o 
   4   6   9      126.84      156.76     59.96 o 
   5   6   9      147.40      102.14     45.28 o 
   6   6   9      123.92      100.61     35.33 o 
   7   6   9       29.34       64.94     54.07 o 
   8   6   9        1.14      -10.88     28.51 o 
 -11   7   9       37.18       73.83     48.57 o 
 -10   7   9        1.33      -28.51     46.39 o 
  -9   7   9       18.06      -13.38     49.01 o 
  -8   7   9       30.16       22.54     38.72 o 
  -7   7   9        9.82      -18.38     46.14 o 
  -6   7   9        3.15       -3.12     41.64 o 
  -5   7   9       37.91       67.26     47.12 o 
  -4   7   9       60.30       76.46     60.60 o 
  -3   7   9       26.13       35.15     60.24 o 
  -2   7   9        5.32       -3.10     42.25 o 
  -1   7   9       65.93       62.69     59.84 o 
   0   7   9       12.63       84.24     59.19 o 
   1   7   9        0.48      -13.19     60.85 o 
   2   7   9        5.60       34.89     59.37 o 
   3   7   9        1.54       38.10     61.42 o 
   4   7   9       46.99      139.80     61.57 o 
   5   7   9        3.26      -29.20     63.55 o 
 -18   0  10        0.86      -40.08     65.60 o 
 -17   0  10        1.57       19.36     44.77 o 
 -16   0  10        0.60      -16.73     58.86 o 
 -15   0  10      130.02      108.37     61.22 o 
 -14   0  10        0.07       52.40     34.33 o 
 -13   0  10      171.36      251.62     44.57 o 
 -12   0  10       41.65       -5.78     42.91 o 
 -11   0  10        5.37       11.81     34.62 o 
 -10   0  10       92.85      110.71     41.78 o 
  -9   0  10      234.44      321.81     39.63 o 
  -8   0  10       55.82       84.25     63.12 o 
  -7   0  10       20.96       34.68     59.19 o 
  -6   0  10      171.73      167.76     44.60 o 
  -5   0  10      113.94      153.80     40.45 o 
  -4   0  10      141.34      169.99     55.05 o 
  -3   0  10       31.17       56.70     56.20 o 
  -2   0  10       10.31        2.60     55.37 o 
  -1   0  10      316.77      411.87     58.10 o 
   0   0  10      662.49      667.40     49.03 o 
   1   0  10       36.77       49.57     54.00 o 
   2   0  10       10.77       40.91     55.91 o 
   3   0  10        0.08       53.13     58.61 o 
   4   0  10        1.33       -5.19     58.21 o 
   5   0  10      105.96      123.69     61.25 o 
   6   0  10       13.39        7.07     62.00 o 
   7   0  10       51.75       35.11     63.09 o 
   8   0  10       99.05      161.44     80.47 o 
   9   0  10       42.17       58.43     77.40 o 
  10   0  10      115.59      136.89     65.51 o 
 -18   1  10        1.84       11.64     45.40 o 
 -17   1  10       50.87       63.46     31.74 o 
 -16   1  10        1.48       38.70     30.59 o 
 -15   1  10      136.57      161.39     35.87 o 
 -14   1  10       41.00       43.42     23.33 o 
 -13   1  10       27.07       26.61     26.94 o 
 -12   1  10      141.93      173.27     30.35 o 
 -11   1  10       38.50       36.52     23.58 o 
 -10   1  10      206.57      260.45     34.20 o 
  -9   1  10       61.30      111.99     28.53 o 
  -8   1  10       13.78       29.14     33.00 o 
  -7   1  10       24.42       15.73     32.70 o 
  -6   1  10       91.40       96.99     32.07 o 
  -5   1  10        2.47        1.72     31.90 o 
  -4   1  10        4.61       30.82     32.54 o 
  -3   1  10       11.86        4.64     39.76 o 
  -2   1  10        9.16       19.97     38.61 o 
  -1   1  10       10.11       36.11     39.94 o 
   0   1  10      145.45      204.82     39.54 o 
   1   1  10        6.41       24.56     38.97 o 
   2   1  10        0.84        0.82     42.93 o 
   3   1  10        0.77       18.34     40.86 o 
   4   1  10      101.67      131.90     45.66 o 
   5   1  10        4.28       18.48     41.22 o 
   6   1  10       39.19       34.27     43.04 o 
   7   1  10        0.95       43.70     47.08 o 
   8   1  10       52.07       40.55     43.05 o 
   9   1  10       29.54       47.15     45.29 o 
  10   1  10        3.26       14.57     51.03 o 
 -17   2  10       34.12       45.80     31.25 o 
 -16   2  10      105.23       98.03     30.82 o 
 -15   2  10       61.77       82.82     42.14 o 
 -14   2  10      189.80      188.79     30.49 o 
 -13   2  10      295.54      252.93     31.80 o 
 -12   2  10      362.00      366.96     35.73 o 
 -11   2  10       76.47       69.22     30.55 o 
 -10   2  10        4.82      -32.08     32.08 o 
  -9   2  10       55.81       84.65     33.20 o 
  -8   2  10       71.13      100.25     29.27 o 
  -7   2  10        8.81       -6.64     31.61 o 
  -6   2  10       10.26       16.19     33.47 o 
  -5   2  10      110.23      119.49     33.49 o 
  -4   2  10       69.89       73.07     33.83 o 
  -3   2  10      114.75      178.35     35.63 o 
  -2   2  10       17.45       28.28     35.79 o 
  -1   2  10      254.55      241.49     34.84 o 
   0   2  10        7.22       37.13     30.20 o 
   1   2  10        7.40       -0.54     29.05 o 
   2   2  10     1243.36     1220.30     53.95 o 
   3   2  10       60.33       18.40     44.77 o 
   4   2  10        2.42      -23.12     41.81 o 
   5   2  10        4.56       -1.89     44.45 o 
   6   2  10      168.62      154.44     46.26 o 
   7   2  10       14.88        7.26     50.33 o 
   8   2  10       20.97       35.56     47.54 o 
   9   2  10        7.21        8.11     49.73 o 
 -16   3  10       88.01       75.82     28.30 o 
 -15   3  10        5.87       26.38     36.36 o 
 -14   3  10       72.63       88.84     61.43 o 
 -13   3  10       62.46       72.11     30.20 o 
 -12   3  10      200.53      195.34     48.75 o 
 -11   3  10        1.62      -27.05     40.56 o 
 -10   3  10      215.03      258.43     35.19 o 
  -9   3  10      104.87      104.63     34.16 o 
  -8   3  10        2.29      -24.45     34.94 o 
  -7   3  10       17.42        7.90     33.89 o 
  -6   3  10       23.71       17.58     33.72 o 
  -5   3  10       33.30       23.10     29.92 o 
  -4   3  10       51.61       77.48     35.19 o 
  -3   3  10       58.61       67.39     37.38 o 
  -2   3  10       25.45      -17.92     33.68 o 
  -1   3  10        5.18        8.33     33.02 o 
   0   3  10      104.93      117.80     39.81 o 
   1   3  10      472.47      500.25     43.39 o 
   2   3  10      108.30      100.85     41.47 o 
   3   3  10        7.72        8.97     34.98 o 
   4   3  10      275.52      241.70     47.73 o 
   5   3  10       22.79       38.60     49.07 o 
   6   3  10       34.40       -0.58     62.04 o 
   7   3  10       11.77       44.73     61.75 o 
   8   3  10       91.48      130.29     65.07 o 
 -14   4  10       66.52       10.99     44.69 o 
 -13   4  10        1.62       70.66     37.70 o 
 -12   4  10       50.26       68.46     44.38 o 
 -11   4  10       99.41       74.15     44.29 o 
 -10   4  10       53.70       52.94     29.32 o 
  -9   4  10      530.82      504.90     33.52 o 
  -8   4  10        7.69       50.83     30.29 o 
  -7   4  10       13.90        7.86     34.46 o 
  -6   4  10       83.89      112.02     33.41 o 
  -5   4  10       56.69       42.56     32.39 o 
  -4   4  10      116.61      114.70     33.96 o 
  -3   4  10       61.57       77.21     37.72 o 
  -2   4  10       40.54       40.12     32.67 o 
  -1   4  10      589.63      582.60     45.83 o 
   0   4  10       65.52       67.01     43.29 o 
   1   4  10       78.33       14.24     57.54 o 
   2   4  10       40.72        9.37     61.14 o 
   3   4  10      114.11      101.59     61.86 o 
   4   4  10       14.10       50.61     41.81 o 
   5   4  10       67.46       59.16     61.72 o 
   6   4  10        4.53      -50.61     62.65 o 
   7   4  10       37.95       34.46     62.80 o 
 -12   5  10        1.10       13.22     44.51 o 
 -11   5  10       33.39       84.89     44.54 o 
 -10   5  10       40.48       74.63     35.72 o 
  -9   5  10        7.72       13.11     39.16 o 
  -8   5  10       24.79       43.25     37.27 o 
  -7   5  10        3.51       15.12     30.23 o 
  -6   5  10        8.57       11.03     33.10 o 
  -5   5  10      239.47      174.64     35.18 o 
  -4   5  10       37.09       22.18     33.24 o 
  -3   5  10      274.32      315.58     45.72 o 
  -2   5  10       29.40      -50.14     57.57 o 
  -1   5  10      373.05      400.56     60.70 o 
   0   5  10       16.85      -24.26     42.32 o 
   1   5  10        3.18      -33.70     58.54 o 
   2   5  10       35.28       71.66     61.46 o 
   3   5  10        5.02      -10.06     44.52 o 
   4   5  10       17.69       22.57     63.41 o 
  -6   6  10      364.04      318.05     70.26 o 
  -5   6  10        4.04       29.71     46.14 o 
  -4   6  10        7.62       55.69     60.49 o 
 -11   1  11      223.87      210.88     30.17 o 
 -10   1  11      157.27      241.13     32.66 o 
  -9   1  11       24.62       61.45     36.62 o 
  -8   1  11        2.22       12.59     36.41 o 
  -7   1  11      229.13      233.23     30.28 o 
  -6   1  11        1.72       14.72     36.50 o 
  -5   1  11      220.30      255.82     38.10 o 
  -4   1  11       20.42       10.62     35.21 o 
  -3   1  11        7.04        5.92     36.05 o 
  -2   1  11       26.47       18.45     36.70 o 
  -1   1  11       18.41       25.72     43.64 o 
   0   1  11        0.00       14.30     43.87 o 
   1   1  11      146.85      164.92     44.58 o 
   2   1  11        4.48       30.78     48.46 o 
   3   1  11      195.30      188.91     47.92 o 
 -10   2  11       81.88      120.82     45.80 o 
  -9   2  11       48.22       24.34     37.99 o 
  -8   2  11      119.39      144.36     36.99 o 
  -7   2  11       80.10      107.19     36.40 o 
  -6   2  11        6.39       14.74     36.26 o 
  -5   2  11       58.45       60.26     31.30 o 
  -4   2  11        8.64       -3.25     37.83 o 
  -3   2  11        1.35      -14.17     37.26 o 
  -2   2  11        1.73        1.78     37.17 o 
  -1   2  11       15.87       28.10     40.80 o 
   0   2  11       48.52       66.06     39.25 o 
   1   2  11        3.20      -12.62     40.86 o 
  -7   3  11       69.64       91.58     48.58 o 
  -6   3  11       15.48       20.16     39.00 o 
  -5   3  11      177.52      134.02     38.66 o 
  -4   3  11      152.53      188.50     40.98 o 
  -3   3  11      212.81      221.63     38.91 o 
  -2   3  11       15.43       43.93     37.01 o 
  -1   3  11       31.31       66.44     80.35 o 
                                                 
